# Supplementary material for: Sulfate formation is dominated by manganese-catalyzed oxidation of SO2 on aerosol surfaces during haze events
Source: Nat Commun. 2021 Mar 31;12:1993. doi: 10.1038/s41467-021-22091-6 (PMC8012371; doi:10.1038/s41467-021-22091-6)
Supplement: Supplementary file 3 — Source Data [file 41467_2021_22091_MOESM3_ESM.xlsx]

## Sheet: Fig. 1a
Time	NaCl+0.41%Mn Mass conc	NaCl+0.41% diameter	(NH4)2SO4+3.03%Mn Mass conc	(NH4)2SO4+3.03%Mn diameter	(NH4)2SO4+1.59%Mn Mass conc	(NH4)2SO4+1.59%Mn diameter		Time	Aqueous model I=10	Aqueous model I=0
min	μg m^-3	nm	μg m^-3	nm	μg m^-3	nm		min	μg m^-3	μg m^-3
0	23.2597	73.8496	14.8789	61.8543	14.1983	62.3698		0	14.8789	14.8789
2	31.7403	84.7572	16.527	65.3684	16.4297	64.2168		1	14.8789	14.879
4	32.6091	88.378	17.8015	67.0375	14.5554	64.8117		2	14.8789	14.8791
6	34.5045	90.1672	21.4111	70.5073	16.9073	65.7582		3	14.8789	14.8792
8	35.5356	91.7867	23.2671	72.461	17.4274	66.9786		4	14.8789	14.8793
10	35.8559	92.1708	23.1288	74.0108	17.8042	68.1155		5	14.8789	14.8794
12	38.4137	93.7018	23.8048	74.9812	19.9757	69.6938		6	14.8789	14.8795
14	40.799	94.7413	26.6167	76.5175	20.8084	70.5256		7	14.8789	14.8796
16	41.5078	96.0438	28.3259	79.4651	19.9832	71.2122		8	14.8789	14.8797
18	41.3381	96.1092	28.5466	78.8253	20.6033	72.0684		9	14.8789	14.8798
20	41.5001	96.9565	31.1763	80.5347	22.7538	73.413		10	14.8789	14.8799
22	40.8407	96.8765	29.0532	80.3824	22.7173	74.0648		11	14.8789	14.88
24	43.0436	98.4766	30.5745	81.2616	24.7711	75.2351		12	14.8789	14.8801
26	44.6906	99.0444	30.9059	82.0079	24.9537	75.8406		13	14.8789	14.8802
28	43.1155	98.9461	32.6313	83.1492	24.3569	76.4975		14	14.8789	14.8803
30	43.651	100.123	32.9209	83.8168	25.3615	77.8626		15	14.8789	14.8804
32	46.2167	100.095	35.7167	85.5283	23.9827	76.6285		16	14.8789	14.8805
34	45.2217	101.104	35.5001	86.5683	25.6986	77.4166		17	14.8789	14.8806
36	44.0537	101.448	37.9261	87.1573	26.7783	79.3566		18	14.8789	14.8807
38	44.4352	102.192	39.0405	87.9999	28.2505	79.5342		19	14.8789	14.8808
40	48.2397	103.141	37.7134	88.066	28.7315	80.9615		20	14.8789	14.8809
42	46.9417	103.797	38.6013	89.1651	29.8027	81.3308		21	14.8789	14.881
44	47.9567	103.916	41.6394	90.6437	31.6252	82.2696		22	14.8789	14.8811
46	45.9479	104.097	41.1652	91.1745	31.4865	82.8395		23	14.8789	14.8812
								24	14.8789	14.8813
								25	14.8789	14.8814
								26	14.8789	14.8815
								27	14.8789	14.8816
								28	14.8789	14.8817
								29	14.8789	14.8818
								30	14.8789	14.8819
								31	14.8789	14.882
								32	14.8789	14.8821
								33	14.8789	14.8822
								34	14.8789	14.8823
								35	14.8789	14.8824
								36	14.8789	14.8825
								37	14.8789	14.8826
								38	14.8789	14.8827
								39	14.8789	14.8828
								40	14.8789	14.8829
								41	14.8789	14.883
								42	14.8789	14.8831
								43	14.8789	14.8832
								44	14.8789	14.8833
								45	14.8789	14.8834
								46	14.8789	14.8835
								47	14.8789	14.8836
								48	14.8789	14.8837

## Sheet: Fig. 1b
Mn	Mn conc	r/SO2/S	STD	SO2	SO2 mixing ratio	r/[Mn2+]/S	STD
	mol/L	see Fig. 1b			ppbv	see Fig. 1b
	0.05539	1.30563e-11	3.40384e-12		60	1.84183e-09	1.63261e-10
	0.03027	7.51688e-12	1.70461e-12		116	4.7069e-09	2.75342e-10
	0.00814	2.87277e-12	4.34289e-13		180	7.21545e-09	4.22895e-10

## Sheet: Fig. 2
droplet diameter=5um		droplet diameter=10um		droplet diameter=45um
Time	Normalized A(SO4)/A(H2O)	Time	Normalized A(SO4)/A(H2O)	Time	Normalized A(SO4)/A(H2O)
0	0	0	0	0	0
20	0.22766	20	0.07608	20	0.04375
40	0.51101	40	0.20495	40	0.07841
60	0.64354	60	0.31976	60	0.11194
80	0.82586	90	0.6059	80	0.14534
100	0.8643	120	0.63008	100	0.17811
120	1	150	0.71248	120	0.19294
				150	0.24337

## Sheet: Fig. 3
Fig. 3a														Fig. 3b
Plot						Model Line									Ionic Strength	f(H+)	STD
298K		288K		288K										278K	14.9557	2.70882e-10	2.56264e-11
c(H+)	f(H+)	c(H+)	f(H+)	c(H+)	f(H+)										15.7465	2.58106e-10	3.5956e-11
0.000274978	1.86331e-11	1.6444e-05	2.60361e-10	2.89858e-05	3.13686e-11										6.57872	2.96538e-11	1.68348e-12
0.000279559	1.96389e-11	2.39855e-05	1.83785e-10	2.90976e-05	3.08274e-11										14.1625	4.39097e-11	1.3975e-11
0.000284076	2.0103e-11	2.88741e-05	1.46206e-10	2.92035e-05	2.99483e-11										12.5622	2.90277e-11	2.12174e-12
0.000288507	2.01923e-11	3.24722e-05	1.23301e-10	2.93029e-05	2.87915e-11									283K	11.7223	1.2488e-11	6.41914e-13
0.000292854	2.00091e-11	3.53075e-05	1.07652e-10	2.93964e-05	2.74044e-11										14.1458	1.76691e-11	1.53536e-13
0.000297095	1.96195e-11	3.76396e-05	9.61752e-11	2.94834e-05	2.58259e-11										16.7713	1.32613e-10	2.92284e-12
0.000301201	1.90686e-11	3.96182e-05	8.73387e-11	2.9564e-05	2.40874e-11										15.3413	5.34726e-11	1.19346e-12
0.000305183	1.83879e-11	4.13314e-05	8.02904e-11	2.96378e-05	2.22153e-11									288K	15.818	4.54654e-11	2.44933e-12
3.9679e-05	3.25009e-10	4.28416e-05	7.45152e-11	4.74908e-06	3.43446e-10										16.9304	2.37813e-11	3.43e-12
5.85825e-05	2.20329e-10	4.41899e-05	6.96818e-11	6.95687e-06	2.37779e-10										10.8979	2.32973e-11	7.07686e-13
7.12914e-05	1.70594e-10	4.54053e-05	6.55668e-11	8.40874e-06	1.86724e-10										13.5052	3.86538e-11	1.10657e-12
8.07558e-05	1.40946e-10	4.6513e-05	6.20137e-11	9.4915e-06	1.55932e-10									298K	16.2623	8.63557e-12	9.62831e-13
8.84219e-05	1.21032e-10	4.75291e-05	5.89093e-11	1.03548e-05	1.35065e-10										9.99702	1.46392e-11	5.10394e-12
9.46077e-05	1.06629e-10	4.84679e-05	5.61693e-11	1.10724e-05	1.1986e-10
0.000100246	9.56678e-11	4.93393e-05	5.37301e-11	1.16865e-05	1.08219e-10
0.000104939	8.70146e-11	9.10485e-05	2.22082e-11	1.22236e-05	9.89783e-11
0.000109138	7.99878e-11	9.13539e-05	2.27784e-11	1.27e-05	9.14387e-11
0.000112945	7.41544e-11	9.16537e-05	2.32371e-11	1.31289e-05	8.51526e-11
0.000116432	6.92244e-11	9.19529e-05	2.35994e-11	1.35185e-05	7.98194e-11
0.000119659	6.4996e-11	9.22481e-05	2.38778e-11	1.3876e-05	7.5229e-11
0.000122666	6.13244e-11	9.25422e-05	2.40827e-11	1.42055e-05	7.12299e-11
0.000125487	5.81026e-11	9.28307e-05	2.42226e-11	1.45119e-05	6.771e-11
0.000127732	5.52502e-11	9.31148e-05	2.43048e-11	1.47975e-05	6.45842e-11
0.000274979	2.04389e-11	9.33982e-05	2.43357e-11	5.33891e-06	2.57111e-10
0.000277361	2.04376e-11	9.36779e-05	2.43204e-11	7.86453e-06	1.73612e-10
0.000279652	2.01134e-11	9.39536e-05	2.42636e-11	9.53983e-06	1.34095e-10
0.000281822	1.95385e-11	9.42254e-05	2.41693e-11	1.07956e-05	1.10596e-10
0.000283888	1.87648e-11	9.44924e-05	2.40408e-11	1.17999e-05	9.48439e-11
0.000285825	1.78304e-11	9.4756e-05	2.38812e-11	1.26366e-05	8.34671e-11
0.000287632	1.67645e-11	9.50177e-05	2.36931e-11	1.33538e-05	7.48207e-11
0.000289306	1.55895e-11	9.52751e-05	2.34789e-11	1.39807e-05	6.80013e-11
0.00027498	1.74293e-11	1.21752e-05	2.9393e-10	1.45383e-05	6.24688e-11
0.000275996	1.76053e-11	1.78659e-05	2.0257e-10	1.50395e-05	5.78795e-11
0.000277002	1.77244e-11	2.16158e-05	1.5855e-10	1.54949e-05	5.40036e-11
0.00027801	1.77924e-11	2.44157e-05	1.32055e-10	1.59126e-05	5.06816e-11
0.000278996	1.78146e-11	2.66491e-05	1.14129e-10	1.62974e-05	4.77986e-11
0.000279971	1.77953e-11	2.85059e-05	1.01085e-10	1.66552e-05	4.52701e-11
0.000280934	1.77386e-11	3.00962e-05	9.11098e-11	1.69886e-05	4.30323e-11
0.000281885	1.76481e-11	3.1485e-05	8.32002e-11
3.95074e-05	2.96875e-10	3.27193e-05	7.67531e-11
5.83661e-05	2.01481e-10	3.38288e-05	7.13829e-11
7.08583e-05	1.56111e-10	3.48357e-05	6.68304e-11
8.01976e-05	1.29045e-10	3.57598e-05	6.2915e-11
8.76513e-05	1.10856e-10	3.6611e-05	5.95065e-11
9.38476e-05	9.76941e-11	3.7402e-05	5.65085e-11
9.91462e-05	8.76752e-11	3.81405e-05	5.38481e-11
0.000103773	7.97625e-11
0.000107879	7.33355e-11
0.000111567	6.79987e-11
0.00011491	6.34874e-11
0.000117974	5.96176e-11
0.000120795	5.62567e-11
0.000123412	5.33071e-11
0.000125848	5.06949e-11
0.00044324	9.97021e-12
0.000443609	9.81865e-12
0.000443971	9.65098e-12
0.00044432	9.46834e-12
0.000444659	9.27171e-12
0.000444988	9.06208e-12
0.000445305	8.84032e-12

## Sheet: Fig. 5
Fig. 5a							Fig. 5b
Baoding	Date	Water-soluble Mn	Total-water-soluble Mn	Total Mn	Sulfate		Tianjin	Date	Water-soluble Mn	Total-water-soluble Mn	Total Mn	Sulfate
	YYYY/MM/DD	ng m^-3	ng m^-3	ng m^-3	μg m^-3			YYYY/MM/DD	ng m^-3	ng m^-3	ng m^-3	μg m^-3
	2015-01-01	32.4564	48.703	81.1594	9.88105			2015-01-01	28.6633	65.1188	93.7821	7.70802
	2015-01-02 12:00:00	37.8482	21.0184	58.8666	10.7336			2015-01-02 12:00:00	45.127	93.6317	138.759	10.4
	2015-01-03 12:00:00	51.9997	61.086	113.086	23.2067			2015-01-03 12:00:00	84.4967	149.103	233.6	24.178
	2015-01-04 12:00:00	74.855	35.7864	110.641	30.2444			2015-01-04 12:00:00	108.712	140.72	249.432	34.3972
	2015-01-05 12:00:00	37.966	18.5052	56.4713	10.6331			2015-01-05 12:00:00	22.1257	77.2682	99.3939	5.9507
	2015-01-06 12:00:00	28.1515	15.493	43.6445	7.85495			2015-01-06 12:00:00	102.216	236.484	338.7	16.1205
	2015-01-07 12:00:00	42.1046	35.5778	77.6824	11.1688			2015-01-07 12:00:00	49.8413	117.579	167.42	11.9681
	2015-01-08 12:00:00	68.9733	17.4188	86.3922	33.8745			2015-01-08 12:00:00	92.683	148.794	241.477	28.3266
	2015-01-09 12:00:00	54.1189	23.1731	77.292	23.5648			2015-01-09 12:00:00	44.8595	88.1985	133.058	12.3239
	2015-01-10 12:00:00	30.8965	19.954	50.8505	8.38256			2015-01-10 12:00:00	54.5968	64.2473	118.844	17.8217
	2015-01-11 12:00:00	22.0554	10.6703	32.7257	8.10556			2015-01-11 12:00:00	17.0512	63.5878	80.639	7.01667
	2015-01-12 12:00:00	25.7972	17.2072	43.0044	9.61111			2015-01-12 12:00:00	24.8804	31.5421	56.4226	11.0033

## Sheet: Fig. 6a-c
LAT	LON	Sulfate concentration (μg/m3)
		Experiment I	Experiment II	Experiment III
29.6887	108.577	0.923826	0.927416	1.41362
29.7077	108.891	0.925269	0.928975	1.41603
29.7259	109.204	0.95676	0.969855	1.88512
29.7432	109.518	1.01272	1.04833	2.09921
29.7596	109.832	1.10216	1.1945	2.63468
29.7752	110.147	1.24645	1.4677	2.90773
29.7898	110.461	1.81297	2.56175	4.6376
29.8036	110.775	2.16722	3.43033	5.45951
29.8165	111.09	2.59285	4.61521	6.22167
29.8284	111.405	3.02813	5.81339	7.09262
29.8395	111.719	3.2129	6.59552	7.78961
29.8498	112.034	3.29969	7.19899	8.35604
29.8591	112.349	3.30766	7.30235	8.49592
29.8675	112.664	3.26504	7.06051	8.27243
29.8751	112.979	3.14164	6.82846	8.04505
29.8818	113.294	2.95403	6.81489	7.98878
29.8875	113.609	2.69417	6.70638	7.89582
29.8924	113.924	2.43757	6.3435	7.70095
29.8964	114.239	2.08742	4.94726	6.43791
29.8995	114.554	1.61488	2.73551	3.59384
29.9018	114.87	1.46543	2.18346	3.0033
29.9031	115.185	1.5811	2.33482	3.36928
29.9035	115.5	2.45327	3.77924	6.18024
29.9031	115.815	2.78775	4.11267	6.83163
29.9018	116.13	2.9448	4.34411	7.15233
29.8995	116.446	2.63049	3.98358	6.59362
29.8964	116.761	2.22177	3.37234	5.29666
29.8924	117.076	1.9499	2.86847	4.41869
29.8875	117.391	1.76156	2.45665	3.71227
29.8818	117.706	1.66081	2.2163	3.20871
29.8751	118.021	1.58471	2.02927	2.83077
29.8675	118.336	1.56367	1.9771	2.77095
29.8591	118.651	1.656	2.09586	3.1809
29.8498	118.966	1.71445	2.18962	3.34826
29.8395	119.281	1.81839	2.3694	3.91648
29.8284	119.595	1.8511	2.47523	4.21209
29.8165	119.91	1.77465	2.49792	4.3716
29.8036	120.225	1.69628	2.51712	4.49866
29.7898	120.539	1.58001	2.2313	4.22626
29.7752	120.853	1.42461	1.85038	3.35167
29.7596	121.168	1.35593	1.6947	3.21663
29.7432	121.482	1.35244	1.70661	3.42798
29.7259	121.796	1.32981	1.69691	3.25034
29.7077	122.109	1.24149	1.59167	2.78801
29.6887	122.423	1.23648	1.58522	2.71996
29.9612	108.554	0.889073	0.887027	2.59368
29.9803	108.869	0.890082	0.891573	3.63803
29.9986	109.184	0.926243	0.937973	4.4279
30.0159	109.499	0.995032	1.03428	4.71409
30.0324	109.814	1.15793	1.30332	4.52808
30.048	110.129	1.50302	1.94432	4.98734
30.0627	110.445	2.05763	3.02561	6.30914
30.0765	110.76	2.55611	4.1565	7.35512
30.0894	111.076	2.99647	5.34258	8.30156
30.1015	111.391	3.34606	6.42986	8.98238
30.1126	111.707	3.48443	7.12342	9.42801
30.1229	112.023	3.58662	7.78773	10.3711
30.1323	112.339	3.61827	7.92733	10.6774
30.1407	112.655	3.59201	7.72549	10.4515
30.1483	112.971	3.49091	7.57934	10.3237
30.155	113.287	3.29189	7.61126	10.5069
30.1608	113.603	3.00829	7.57211	10.5544
30.1657	113.919	2.68695	7.18203	10.3239
30.1697	114.235	2.38402	6.1062	9.54835
30.1729	114.551	2.1677	4.81455	8.63817
30.1751	114.868	2.13877	4.09226	8.02731
30.1764	115.184	2.34463	3.91887	7.88941
30.1769	115.5	2.74545	4.21896	7.92685
30.1764	115.816	2.90732	4.31411	7.85455
30.1751	116.132	2.92996	4.36328	7.76002
30.1729	116.449	2.74195	4.15956	7.42677
30.1697	116.765	2.42153	3.67396	6.78868
30.1657	117.081	2.06612	3.03942	5.73626
30.1608	117.397	1.81969	2.54835	4.52246
30.155	117.713	1.71229	2.29633	3.79529
30.1483	118.029	1.6893	2.19279	3.54718
30.1407	118.345	1.70786	2.18247	3.61875
30.1323	118.661	1.75809	2.2418	3.75393
30.1229	118.977	1.7873	2.29596	3.85493
30.1126	119.293	1.85195	2.41533	4.53632
30.1015	119.609	1.92365	2.61762	6.01898
30.0894	119.924	1.92354	2.85051	6.64201
30.0765	120.24	1.85423	2.88963	6.57774
30.0627	120.555	1.75975	2.54983	6.56327
30.048	120.871	1.61818	2.12874	6.6749
30.0324	121.186	1.48393	1.89098	6.32393
30.0159	121.501	1.37325	1.76082	4.96453
29.9986	121.816	1.35301	1.74324	4.2964
29.9803	122.131	1.23434	1.58134	3.19441
29.9612	122.446	1.21744	1.54304	2.35012
30.2338	108.532	0.897408	0.911409	4.17328
30.253	108.847	0.917443	0.942511	5.54639
30.2714	109.163	0.982953	1.02782	6.01213
30.2888	109.479	1.09171	1.19008	6.30037
30.3053	109.796	1.3281	1.59032	6.56981
30.321	110.112	1.76018	2.38983	6.60798
30.3357	110.428	2.33067	3.5011	7.26257
30.3496	110.745	2.90466	4.77479	8.35045
30.3626	111.061	3.42569	6.23884	9.6857
30.3746	111.378	3.7469	7.42703	10.4913
30.3858	111.695	3.85059	8.12759	10.943
30.3961	112.011	3.91947	8.88028	11.6869
30.4055	112.328	3.96401	9.03513	11.941
30.414	112.645	3.9659	8.71586	11.6718
30.4217	112.962	3.90202	8.48398	11.4027
30.4284	113.279	3.7334	8.65029	11.5252
30.4342	113.597	3.45227	9.02305	11.8009
30.4391	113.914	3.10822	9.32893	11.9461
30.4431	114.231	2.81903	8.85526	11.3986
30.4463	114.548	2.94523	8.28536	11.3228
30.4485	114.865	3.00636	6.46157	10.0543
30.4499	115.183	3.06527	5.1163	8.96565
30.4503	115.5	3.06487	4.58521	8.36353
30.4499	115.817	2.9571	4.35088	7.92154
30.4485	116.135	2.90488	4.3376	7.73149
30.4463	116.452	2.87141	4.40663	7.87102
30.4431	116.769	2.66337	4.19194	7.75481
30.4391	117.086	2.32236	3.63179	7.31335
30.4342	117.403	1.99642	2.96153	6.24938
30.4284	117.721	1.82593	2.56474	5.13713
30.4217	118.038	1.79792	2.42446	4.74831
30.414	118.355	1.81672	2.39159	4.66169
30.4055	118.672	1.85168	2.41617	4.45864
30.3961	118.989	1.87127	2.44673	4.48327
30.3858	119.305	1.89448	2.52496	5.09549
30.3746	119.622	1.95826	2.77704	6.47766
30.3626	119.939	1.99999	3.1107	7.0984
30.3496	120.255	1.91364	2.99169	6.88966
30.3357	120.572	1.92599	2.77733	7.17064
30.321	120.888	1.86027	2.47117	7.48172
30.3053	121.204	1.70258	2.23399	6.83621
30.2888	121.521	1.55111	2.06466	5.26832
30.2714	121.837	1.39074	1.83288	4.28776
30.253	122.153	1.2626	1.64247	3.28676
30.2338	122.468	1.24041	1.60518	2.4717
30.5066	108.509	1.02233	1.15374	5.16177
30.5259	108.826	1.09493	1.26254	6.24332
30.5443	109.143	1.21358	1.41595	6.4925
30.5618	109.46	1.36056	1.64645	6.72146
30.5784	109.777	1.6005	2.10537	7.06754
30.5941	110.094	2.04304	2.92953	7.18518
30.6089	110.411	2.57726	3.95535	7.7542
30.6228	110.729	3.11427	5.15737	8.83291
30.6358	111.047	3.62587	6.57561	9.78607
30.648	111.364	3.91954	7.79763	10.496
30.6592	111.682	4.06129	8.78045	11.2628
30.6695	112	4.13637	9.7569	12.1388
30.6789	112.318	4.21499	10.0452	12.5018
30.6875	112.636	4.23846	9.60134	12.1912
30.6951	112.954	4.17666	9.11044	11.7498
30.7019	113.272	4.04747	9.30349	11.8066
30.7077	113.59	3.83802	9.97383	12.2326
30.7127	113.909	3.56176	10.8148	12.7556
30.7167	114.227	3.30155	10.7988	12.5366
30.7199	114.545	3.47744	9.98485	12.0412
30.7221	114.863	3.51674	7.1869	10.0367
30.7234	115.182	3.46107	5.46182	8.85271
30.7239	115.5	3.3341	4.89791	8.42892
30.7234	115.818	3.10719	4.53099	7.91483
30.7221	116.137	2.97777	4.39662	7.55145
30.7199	116.455	2.91683	4.46349	7.71569
30.7167	116.773	2.80415	4.55841	7.98268
30.7127	117.091	2.51623	4.26836	7.8717
30.7077	117.41	2.207	3.65739	7.38213
30.7019	117.728	1.97083	3.073	6.68006
30.6951	118.046	1.89229	2.7832	6.20287
30.6875	118.364	1.88477	2.66015	5.84177
30.6789	118.682	1.89333	2.61734	5.54291
30.6695	119	1.89501	2.61422	5.47386
30.6592	119.318	1.89245	2.68189	5.7697
30.648	119.636	1.92396	2.90377	6.47239
30.6358	119.953	1.95566	3.10477	6.81368
30.6228	120.271	1.99583	3.13845	7.04282
30.6089	120.589	2.01624	3.02927	7.22086
30.5941	120.906	1.96325	2.88419	7.3409
30.5784	121.223	1.82673	2.61056	6.82113
30.5618	121.54	1.6281	2.25568	5.26892
30.5443	121.857	1.41322	1.896	3.99832
30.5259	122.174	1.26808	1.67121	3.10797
30.5066	122.491	1.24395	1.63258	2.58975
30.7795	108.486	1.28464	1.72074	5.25128
30.7989	108.804	1.48664	2.02636	6.80826
30.8173	109.122	1.62364	2.21046	6.8848
30.8349	109.44	1.76731	2.45024	6.93944
30.8515	109.758	1.98413	2.85556	7.08388
30.8673	110.076	2.29478	3.44503	7.23423
30.8822	110.395	2.67271	4.1935	7.79744
30.8961	110.713	3.16082	5.20177	8.66209
30.9092	111.032	3.60834	6.27704	9.4546
30.9214	111.351	3.87586	7.33931	10.0957
30.9327	111.669	4.01271	8.55056	10.8962
30.943	111.988	4.19964	10.0949	12.2103
30.9525	112.307	4.36285	10.8987	13.0032
30.9611	112.626	4.36922	10.2912	12.5779
30.9687	112.946	4.24898	9.32888	11.7744
30.9755	113.265	4.16646	9.43951	11.7969
30.9814	113.584	4.03639	10.0216	12.1397
30.9863	113.903	3.86257	10.3342	12.2465
30.9904	114.223	3.72656	9.92801	11.7594
30.9935	114.542	3.68731	8.55107	10.6167
30.9958	114.861	3.65856	6.59009	9.29349
30.9972	115.181	3.59419	5.4674	8.68446
30.9976	115.5	3.45097	5.04307	8.34257
30.9972	115.819	3.20006	4.67761	7.65867
30.9958	116.139	3.05167	4.50669	7.25693
30.9935	116.458	2.95908	4.5105	7.35524
30.9904	116.777	2.81485	4.66969	7.78588
30.9863	117.097	2.60156	4.71752	7.98025
30.9814	117.416	2.34882	4.41927	7.8354
30.9755	117.735	2.15278	4.07642	7.67009
30.9687	118.054	2.04994	3.78519	7.41971
30.9611	118.374	1.99654	3.47461	7.08886
30.9525	118.693	1.96506	3.16779	6.7243
30.943	119.012	1.94432	3.03056	6.54431
30.9327	119.331	1.9481	3.07627	6.59866
30.9214	119.649	1.97931	3.18689	6.82443
30.9092	119.968	2.04841	3.27826	7.04868
30.8961	120.287	2.09972	3.41995	7.32947
30.8822	120.605	2.07265	3.70831	7.63531
30.8673	120.924	1.96217	3.79215	7.70726
30.8515	121.242	1.80281	3.34383	7.31633
30.8349	121.56	1.60732	2.61316	6.05381
30.8173	121.878	1.43311	1.9681	3.99226
30.7989	122.196	1.27562	1.70121	3.04482
30.7795	122.514	1.2498	1.66043	2.63846
31.0525	108.463	1.67013	2.51161	5.36439
31.072	108.782	1.8877	2.81666	6.52803
31.0905	109.101	2.03924	3.0223	7.00819
31.1081	109.42	2.16317	3.24392	7.20818
31.1248	109.739	2.29525	3.45986	7.29591
31.1406	110.058	2.45521	3.7275	7.40149
31.1556	110.378	2.68694	4.18489	7.74367
31.1696	110.697	3.04232	4.90702	8.32129
31.1827	111.017	3.42082	5.81074	9.01866
31.1949	111.337	3.71176	6.9696	9.81748
31.2062	111.657	3.9192	8.45652	10.8412
31.2166	111.977	4.15488	10.2974	12.3076
31.2262	112.297	4.43199	11.7086	13.5845
31.2347	112.617	4.39927	10.8869	12.9555
31.2425	112.937	4.16737	9.29367	11.5988
31.2492	113.257	4.15398	9.41346	11.7119
31.2551	113.578	4.08128	9.80672	11.9328
31.2601	113.898	3.97035	9.53838	11.6007
31.2642	114.218	3.88054	8.68769	10.8316
31.2674	114.539	3.78208	7.46441	9.82776
31.2696	114.859	3.70425	6.27903	9.04641
31.271	115.18	3.61447	5.55344	8.60734
31.2714	115.5	3.41058	5.08519	8.023
31.271	115.82	3.15594	4.74488	7.3504
31.2696	116.141	2.95691	4.55449	7.07074
31.2674	116.461	2.90355	4.7102	7.45465
31.2642	116.782	2.75803	4.93152	7.94334
31.2601	117.102	2.60961	5.23305	8.25896
31.2551	117.422	2.44126	5.32301	8.30258
31.2492	117.743	2.30308	5.4179	8.50692
31.2425	118.063	2.20722	5.56066	8.71755
31.2347	118.383	2.13728	5.35577	8.56649
31.2262	118.703	2.07083	4.4891	7.89285
31.2166	119.023	2.03242	3.89028	7.47168
31.2062	119.343	2.03447	3.78585	7.42182
31.1949	119.663	2.06713	3.75024	7.4744
31.1827	119.983	2.25805	3.93784	8.03485
31.1696	120.303	2.2849	4.2939	8.40176
31.1556	120.622	2.11976	5.14523	8.86597
31.1406	120.942	1.89676	4.90593	8.3944
31.1248	121.261	1.69325	3.99258	7.55461
31.1081	121.58	1.55272	2.97532	6.38167
31.0905	121.899	1.45585	2.06031	4.07359
31.072	122.218	1.28418	1.72871	3.0653
31.0525	122.537	1.25176	1.67877	2.68908
31.3256	108.44	1.93776	2.99913	5.25322
31.3451	108.76	2.08452	3.20274	5.85149
31.3637	109.079	2.25722	3.4648	6.35425
31.3814	109.4	2.31257	3.56458	6.77524
31.3982	109.72	2.36417	3.63304	7.1309
31.4141	110.04	2.46276	3.75733	7.28266
31.4291	110.361	2.68771	4.12411	7.54973
31.4431	110.681	2.9755	4.76055	8.0126
31.4563	111.002	3.28402	5.74103	8.70246
31.4686	111.323	3.61128	7.19151	9.74419
31.4799	111.644	3.91481	9.02242	11.1593
31.4904	111.965	4.2744	11.5139	13.3693
31.4999	112.286	4.47109	12.9015	14.5955
31.5086	112.607	4.39532	11.7089	13.5805
31.5163	112.929	4.1222	9.68841	11.8052
31.5231	113.25	4.10754	9.59231	11.7542
31.529	113.571	4.06286	9.80111	11.8799
31.534	113.893	4.01822	9.45832	11.5755
31.5381	114.214	3.96661	8.63087	10.8921
31.5413	114.535	3.85391	7.58759	10.0285
31.5435	114.857	3.72007	6.56596	9.2623
31.5449	115.178	3.54332	5.74579	8.58231
31.5454	115.5	3.38757	5.31456	8.05633
31.5449	115.822	3.12247	4.97989	7.55942
31.5435	116.143	2.97877	4.93325	7.58235
31.5413	116.465	2.88043	5.22267	8.12176
31.5381	116.786	2.70281	5.74958	8.66362
31.534	117.107	2.5928	6.4303	9.15503
31.529	117.429	2.53692	6.6932	9.30127
31.5231	117.75	2.43263	6.705	9.37527
31.5163	118.071	2.3348	7.01132	9.70624
31.5086	118.393	2.26794	7.0467	9.79357
31.4999	118.714	2.21401	6.03478	9.05463
31.4904	119.035	2.17596	5.12086	8.45281
31.4799	119.356	2.1786	4.95919	8.46661
31.4686	119.677	2.2271	5.19527	8.89016
31.4563	119.998	2.31469	5.82123	9.73187
31.4431	120.319	2.32488	6.74405	10.6102
31.4291	120.639	2.18898	6.98289	10.5993
31.4141	120.96	1.87152	5.34416	8.63478
31.3982	121.28	1.67176	4.27133	7.63924
31.3814	121.6	1.56427	3.16486	6.37863
31.3637	121.921	1.47114	2.13153	4.0209
31.3451	122.24	1.2887	1.73689	3.09625
31.3256	122.56	1.25459	1.68368	2.72479
31.5989	108.416	2.10384	3.28612	5.17073
31.6184	108.737	2.13007	3.32862	5.33185
31.6371	109.058	2.25602	3.5497	5.71327
31.6548	109.379	2.37745	3.79351	6.23457
31.6717	109.701	2.46008	3.99226	6.9012
31.6876	110.022	2.42455	3.99056	7.05144
31.7027	110.344	2.5987	4.29938	7.25549
31.7168	110.665	2.99614	5.22803	8.02297
31.73	110.987	3.27804	6.45447	8.97827
31.7423	111.309	3.69462	8.27924	10.3851
31.7537	111.631	4.00459	10.399	12.1339
31.7642	111.953	4.31306	13.1242	14.7119
31.7738	112.275	4.46554	14.426	15.8808
31.7825	112.598	4.39183	12.8716	14.5081
31.7902	112.92	4.18458	10.6503	12.5508
31.797	113.242	4.08828	9.97543	11.9657
31.803	113.565	4.07652	9.97971	12.004
31.808	113.887	4.06952	9.79542	11.9046
31.8121	114.21	3.99494	9.21131	11.4158
31.8153	114.532	3.82408	8.23587	10.5705
31.8176	114.855	3.64747	7.19142	9.70984
31.819	115.177	3.52884	6.39323	9.08698
31.8194	115.5	3.41601	5.9416	8.69088
31.819	115.823	3.16477	5.53507	8.31829
31.8176	116.145	2.96315	5.42736	8.2335
31.8153	116.468	2.80182	5.79781	8.60996
31.8121	116.79	2.67664	6.77035	9.40277
31.808	117.113	2.62991	8.02288	10.4225
31.803	117.435	2.62557	8.17508	10.5557
31.797	117.758	2.51056	7.46292	9.94877
31.7902	118.08	2.40437	7.30776	9.84554
31.7825	118.402	2.322	7.22074	9.78743
31.7738	118.725	2.26426	6.68039	9.39587
31.7642	119.047	2.27193	6.24325	9.24062
31.7537	119.369	2.28943	6.2135	9.44492
31.7423	119.691	2.3246	6.84833	10.2608
31.73	120.013	2.35036	7.92878	11.5221
31.7168	120.335	2.33326	8.67709	12.3323
31.7027	120.656	2.20015	7.54197	11.1472
31.6876	120.978	1.96844	5.69682	9.15511
31.6717	121.299	1.76952	4.34949	7.64684
31.6548	121.621	1.63126	3.19385	5.7768
31.6371	121.942	1.47393	2.1361	3.93748
31.6184	122.263	1.28987	1.71885	3.10289
31.5989	122.584	1.26127	1.67452	2.76126
31.8722	108.393	2.12928	3.36492	5.47916
31.8918	108.715	2.16447	3.42515	5.73505
31.9106	109.037	2.24741	3.61389	5.99953
31.9284	109.359	2.34761	3.93067	6.31264
31.9453	109.681	2.68384	4.66424	7.29598
31.9613	110.004	2.76518	5.10399	7.91885
31.9764	110.327	2.91913	5.65838	8.33546
31.9905	110.649	3.18594	6.68992	9.15233
32.0038	110.972	3.49513	8.17775	10.288
32.0162	111.295	3.84459	10.0565	11.7528
32.0276	111.618	4.08318	12.3305	13.7205
32.0382	111.942	4.32205	15.1037	16.3458
32.0478	112.265	4.42634	16.0888	17.2359
32.0564	112.588	4.33378	14.1053	15.4915
32.0642	112.911	4.18428	11.5905	13.3022
32.0711	113.235	4.12561	10.4953	12.4293
32.0771	113.558	4.13784	10.4475	12.4458
32.0821	113.882	4.08988	10.4401	12.4358
32.0862	114.206	3.91265	9.96033	12.0082
32.0894	114.529	3.71585	8.97554	11.1566
32.0917	114.853	3.53844	7.89873	10.2581
32.0931	115.176	3.38978	7.06099	9.59755
32.0935	115.5	3.25795	6.51653	9.16635
32.0931	115.824	3.06309	6.08406	8.7939
32.0917	116.147	2.8955	6.00711	8.70058
32.0894	116.471	2.77059	6.43596	9.0308
32.0862	116.794	2.69597	7.31544	9.73588
32.0821	117.118	2.66439	8.19889	10.5046
32.0771	117.442	2.62999	8.1156	10.4569
32.0711	117.765	2.53351	7.29319	9.74344
32.0642	118.089	2.44679	6.86721	9.39298
32.0564	118.412	2.32131	6.68123	9.20638
32.0478	118.735	2.15913	6.33014	8.83532
32.0382	119.058	2.27664	6.92284	9.66752
32.0276	119.382	2.3191	7.13212	10.0984
32.0162	119.705	2.32317	7.6704	10.8147
32.0038	120.028	2.30193	8.34913	11.6933
31.9905	120.351	2.24702	8.32916	11.8462
31.9764	120.673	2.13293	7.04362	10.6664
31.9613	120.996	1.96485	5.41114	8.89383
31.9453	121.319	1.79013	4.0671	7.01515
31.9284	121.641	1.64213	2.94692	5.24327
31.9106	121.963	1.46008	2.06822	3.85629
31.8918	122.285	1.29396	1.69384	3.07843
31.8722	122.607	1.27161	1.65985	2.74523
32.1456	108.369	2.27453	3.70073	6.24703
32.1653	108.692	2.2929	3.73814	6.87707
32.1841	109.015	2.37086	3.89947	7.20594
32.202	109.338	2.54247	4.418	7.50116
32.219	109.662	2.87282	5.32658	8.28579
32.235	109.986	3.10602	6.22009	9.13304
32.2502	110.309	3.30047	7.18935	9.83339
32.2644	110.633	3.63709	8.71506	10.9164
32.2777	110.957	3.98218	10.488	12.2719
32.2901	111.281	4.1868	12.3068	13.7112
32.3016	111.605	4.3101	14.5351	15.7231
32.3122	111.93	4.34832	16.5447	17.5516
32.3218	112.254	4.32306	16.9476	17.9007
32.3306	112.578	4.21609	15.0966	16.2926
32.3384	112.903	4.14153	12.7068	14.2885
32.3453	113.227	4.14078	11.47	13.326
32.3512	113.552	4.14327	11.3251	13.2219
32.3563	113.876	4.04029	11.3956	13.2145
32.3604	114.201	3.83232	10.9023	12.7562
32.3636	114.526	3.6421	9.74879	11.7982
32.3659	114.851	3.46134	8.51621	10.7849
32.3673	115.175	3.2879	7.60889	10.0405
32.3678	115.5	3.13726	6.99654	9.53781
32.3673	115.825	3.0136	6.6702	9.23551
32.3659	116.149	2.90801	6.74266	9.2438
32.3636	116.474	2.81673	7.16282	9.55248
32.3604	116.799	2.73515	7.62059	9.91411
32.3563	117.124	2.66895	7.71402	10.0001
32.3512	117.448	2.59977	7.23162	9.62633
32.3453	117.773	2.53919	6.62211	9.12767
32.3384	118.097	2.47407	6.31113	8.89852
32.3306	118.422	2.37958	6.38784	8.98318
32.3218	118.746	2.27876	6.62491	9.22293
32.3122	119.07	2.2608	7.06236	9.76485
32.3016	119.395	2.24042	7.33075	10.1909
32.2901	119.719	2.1955	7.45367	10.4802
32.2777	120.043	2.14567	7.43298	10.6483
32.2644	120.367	2.08033	6.99432	10.3881
32.2502	120.691	1.98883	6.061	9.54642
32.235	121.014	1.87659	4.86137	8.08675
32.219	121.338	1.76236	3.58544	6.0816
32.202	121.662	1.63565	2.50052	4.69222
32.1841	121.985	1.44032	1.98814	3.68185
32.1653	122.308	1.30886	1.68764	2.99702
32.1456	122.631	1.29696	1.66951	2.78346
32.4191	108.345	2.33997	3.93257	6.29636
32.4389	108.669	2.41601	4.10157	7.85428
32.4578	108.993	2.52082	4.38462	8.24069
32.4757	109.318	2.7426	4.99799	8.52644
32.4928	109.642	3.00357	5.81492	8.96772
32.5089	109.967	3.27994	6.81887	9.79049
32.5241	110.292	3.62105	8.21244	10.8245
32.5384	110.617	4.05391	10.1461	12.215
32.5517	110.942	4.44137	12.2252	13.8218
32.5641	111.267	4.63266	13.9616	15.2586
32.5757	111.592	4.54906	15.4585	16.5783
32.5863	111.918	4.38414	16.7524	17.7404
32.596	112.243	4.22233	17.2585	18.1871
32.6047	112.569	4.11427	16.4142	17.4835
32.6126	112.894	4.06797	14.5498	15.9266
32.6195	113.22	4.09063	13.111	14.7629
32.6255	113.545	4.08512	12.6058	14.334
32.6306	113.871	3.99756	12.5572	14.2288
32.6347	114.197	3.80758	12.0848	13.7423
32.6379	114.523	3.6235	10.8114	12.657
32.6403	114.848	3.43376	9.25109	11.3889
32.6416	115.174	3.25098	8.06953	10.4316
32.6421	115.5	3.10234	7.418	9.88109
32.6416	115.826	2.98542	7.23853	9.66929
32.6403	116.152	2.8927	7.43776	9.77555
32.6379	116.477	2.80231	7.79936	10.0442
32.6347	116.803	2.71138	7.91546	10.1175
32.6306	117.129	2.63979	7.51101	9.76046
32.6255	117.455	2.59284	6.79802	9.19039
32.6195	117.78	2.54161	6.18253	8.72044
32.6126	118.106	2.48022	5.88021	8.52085
32.6047	118.431	2.40187	5.91757	8.60872
32.596	118.757	2.31494	6.18985	8.91925
32.5863	119.082	2.22584	6.52436	9.31399
32.5757	119.408	2.14434	6.75305	9.64146
32.5641	119.733	2.06859	6.6963	9.72335
32.5517	120.058	2.00612	6.39556	9.53849
32.5384	120.383	1.93923	5.85426	8.99652
32.5241	120.708	1.86135	5.05392	8.07398
32.5089	121.033	1.7886	4.04619	6.64725
32.4928	121.358	1.71667	2.9009	5.21231
32.4757	121.682	1.57469	2.34212	4.34437
32.4578	122.007	1.43578	1.95313	3.52945
32.4389	122.331	1.33225	1.69977	2.94759
32.4191	122.655	1.31791	1.68042	2.74995
32.6927	108.321	2.35197	4.00503	6.45943
32.7126	108.646	2.44894	4.23814	7.92222
32.7315	108.972	2.62955	4.69633	8.51483
32.7495	109.297	2.85727	5.32745	8.89986
32.7666	109.623	3.07625	6.03903	9.32048
32.7828	109.948	3.3392	6.98893	10.0672
32.798	110.274	3.73787	8.42043	11.085
32.8124	110.6	4.21773	10.3263	12.5297
32.8258	110.927	4.63101	12.3038	14.109
32.8383	111.253	4.8242	13.8134	15.301
32.8498	111.579	4.69451	15.0226	16.2461
32.8605	111.906	4.43443	16.1895	17.274
32.8702	112.232	4.1908	17.2017	18.2085
32.879	112.559	4.0617	17.6702	18.6805
32.8869	112.885	4.01234	16.7651	17.9679
32.8938	113.212	4.02029	15.2839	16.7322
32.8998	113.539	4.01569	14.3352	15.9012
32.9049	113.865	3.94918	14.0086	15.5028
32.9091	114.192	3.81106	13.4782	14.925
32.9123	114.519	3.65702	12.1303	13.7569
32.9147	114.846	3.47736	10.3373	12.2919
32.916	115.173	3.29378	8.86045	11.1006
32.9165	115.5	3.12821	8.06484	10.4072
32.916	115.827	3.00158	7.90497	10.2037
32.9147	116.154	2.90388	8.04191	10.2823
32.9123	116.481	2.81429	8.23551	10.4234
32.9091	116.808	2.72834	8.11318	10.2899
32.9049	117.135	2.6583	7.58032	9.80975
32.8998	117.461	2.60506	6.83318	9.18787
32.8938	117.788	2.54822	6.07946	8.60745
32.8869	118.115	2.50065	5.63933	8.35349
32.879	118.441	2.44741	5.53091	8.36847
32.8702	118.768	2.32455	5.65689	8.46399
32.8605	119.094	2.19543	5.85911	8.66891
32.8498	119.421	2.09791	5.98994	8.87192
32.8383	119.747	2.02129	5.90425	8.87327
32.8258	120.073	1.9496	5.59089	8.62051
32.8124	120.4	1.87359	5.11872	8.07487
32.798	120.726	1.80288	4.29202	6.85039
32.7828	121.052	1.75237	3.16034	5.57379
32.7666	121.377	1.62947	2.62127	4.84542
32.7495	121.703	1.53059	2.23206	4.15016
32.7315	122.028	1.44117	1.94074	3.5129
32.7126	122.354	1.35647	1.72343	2.97161
32.6927	122.679	1.33675	1.69285	2.75131
32.9664	108.297	2.25011	3.81318	6.2047
32.9863	108.623	2.31674	4.00189	7.66395
33.0053	108.949	2.48821	4.43001	8.37256
33.0234	109.276	2.73366	5.07829	8.8795
33.0405	109.603	2.92691	5.71026	9.21924
33.0568	109.93	3.17612	6.5496	9.70735
33.0721	110.257	3.59834	7.78206	10.6379
33.0865	110.584	4.02834	9.15137	11.6763
33.0999	110.911	4.43746	10.8722	13.0637
33.1125	111.238	4.63459	12.4327	14.2398
33.1241	111.566	4.57934	13.6586	15.1363
33.1347	111.893	4.36895	14.7746	16.1005
33.1445	112.221	4.17851	16.2211	17.4471
33.1533	112.549	4.05119	17.8054	18.9121
33.1612	112.876	4.01392	18.4869	19.6206
33.1682	113.204	4.02179	17.9017	19.1888
33.1743	113.532	3.97803	16.8245	18.1717
33.1794	113.86	3.89297	15.8741	17.1287
33.1835	114.188	3.81491	14.8902	16.1135
33.1868	114.516	3.72669	13.5087	14.9121
33.1891	114.844	3.58627	11.8143	13.5223
33.1905	115.172	3.39612	10.1241	12.1254
33.191	115.5	3.2128	9.00295	11.1816
33.1905	115.828	3.07962	8.61075	10.8355
33.1891	116.156	2.98043	8.59218	10.8015
33.1868	116.484	2.89416	8.57605	10.7617
33.1835	116.812	2.80973	8.28835	10.4746
33.1794	117.14	2.73266	7.69925	9.94396
33.1743	117.468	2.65706	6.92837	9.28578
33.1682	117.796	2.58674	6.16321	8.70526
33.1612	118.124	2.56456	5.63943	8.46889
33.1533	118.451	2.59209	5.45714	8.54308
33.1445	118.779	2.3652	5.50493	8.37324
33.1347	119.107	2.19497	5.55272	8.36921
33.1241	119.434	2.09255	5.49311	8.40244
33.1125	119.762	2.01638	5.35881	8.32687
33.0999	120.089	1.94005	5.09931	8.03326
33.0865	120.416	1.85765	4.5829	7.30093
33.0721	120.743	1.78299	3.72937	6.14081
33.0568	121.07	1.7111	2.8737	5.27028
33.0405	121.397	1.58982	2.45068	4.67134
33.0234	121.724	1.50923	2.15591	4.09482
33.0053	122.051	1.44601	1.93583	3.56692
32.9863	122.377	1.37336	1.74628	3.03872
32.9664	122.703	1.34795	1.69924	2.74654
33.2401	108.272	2.06196	3.5509	5.63054
33.2601	108.6	2.12033	3.71336	7.12417
33.2792	108.927	2.27394	4.11159	8.06392
33.2973	109.255	2.52143	4.73845	8.63667
33.3145	109.583	2.73084	5.30544	9.00946
33.3308	109.911	2.96501	5.96903	9.34327
33.3462	110.239	3.29427	6.84694	9.91252
33.3606	110.567	3.62703	7.88894	10.619
33.3742	110.895	4.00791	9.40743	11.8515
33.3867	111.224	4.20972	10.8058	12.9299
33.3984	111.552	4.26399	11.9213	13.7702
33.4091	111.881	4.1634	12.8257	14.4641
33.4189	112.21	4.13535	14.7662	16.2231
33.4277	112.539	4.05516	17.2321	18.5143
33.4357	112.868	4.03484	19.7122	20.8146
33.4427	113.196	4.02494	20.9829	22.0173
33.4487	113.525	3.97437	20.2582	21.2775
33.4539	113.854	3.89357	18.4218	19.3958
33.4581	114.183	3.84541	16.4824	17.487
33.4613	114.513	3.81079	14.85	16.0319
33.4637	114.842	3.72471	13.4233	14.858
33.465	115.171	3.54824	11.6932	13.4256
33.4655	115.5	3.34831	10.1949	12.1963
33.465	115.829	3.18363	9.48667	11.607
33.4637	116.158	3.08173	9.32531	11.4828
33.4613	116.487	2.99863	9.16665	11.341
33.4581	116.817	2.92079	8.70995	10.9178
33.4539	117.146	2.84582	7.97989	10.2756
33.4487	117.475	2.76173	7.16867	9.58422
33.4427	117.804	2.67523	6.48883	9.05434
33.4357	118.132	2.60745	6.0028	8.7655
33.4277	118.461	2.53871	5.77976	8.66392
33.4189	118.79	2.37863	5.70662	8.52774
33.4091	119.119	2.22522	5.58204	8.42311
33.3984	119.448	2.1158	5.31293	8.25667
33.3867	119.776	2.03229	5.0724	8.05195
33.3742	120.105	1.9472	4.778	7.67626
33.3606	120.433	1.85695	4.06363	6.72591
33.3462	120.761	1.80681	3.11642	5.69784
33.3308	121.089	1.68042	2.66866	5.14359
33.3145	121.417	1.57331	2.33854	4.6021
33.2973	121.745	1.50437	2.11317	4.08941
33.2792	122.073	1.44778	1.93488	3.63333
33.2601	122.4	1.38202	1.76634	3.14032
33.2401	122.728	1.35342	1.7075	2.78447
33.5139	108.248	1.91592	3.64794	5.7225
33.5339	108.576	1.98205	3.81891	6.86998
33.5531	108.905	2.12897	4.34764	7.90893
33.5713	109.234	2.34538	4.89614	8.6145
33.5886	109.563	2.59608	5.30197	9.05899
33.605	109.892	2.77466	5.60527	9.1325
33.6204	110.221	2.89515	5.92774	9.0342
33.6349	110.55	3.16496	6.76938	9.60915
33.6484	110.88	3.53914	8.05581	10.6826
33.661	111.209	3.80553	9.27641	11.6514
33.6727	111.539	3.92199	10.4409	12.522
33.6835	111.869	3.97611	11.9528	13.697
33.6933	112.199	4.04336	14.1973	15.651
33.7022	112.528	4.09263	17.4206	18.672
33.7102	112.859	4.08085	21.0614	22.0973
33.7172	113.189	4.07038	23.9702	24.731
33.7233	113.519	4.02324	24.1392	24.7489
33.7284	113.849	3.94883	21.7109	22.3362
33.7326	114.179	3.90519	18.4165	19.1886
33.7359	114.509	3.89264	16.0907	17.0705
33.7383	114.84	3.8369	14.7306	15.9414
33.7397	115.17	3.68477	13.1588	14.6418
33.7401	115.5	3.48602	11.5763	13.3349
33.7397	115.83	3.31993	10.6663	12.6131
33.7383	116.16	3.19794	10.4051	12.4223
33.7359	116.491	3.12297	10.1839	12.2788
33.7326	116.821	3.07206	9.5873	11.7944
33.7284	117.151	2.99891	8.61876	10.9572
33.7233	117.481	2.908	7.72821	10.1915
33.7172	117.811	2.80756	7.10628	9.69778
33.7102	118.141	2.69541	6.68228	9.36033
33.7022	118.472	2.56616	6.35764	9.08624
33.6933	118.801	2.42366	6.05992	8.83662
33.6835	119.131	2.28606	5.70866	8.57404
33.6727	119.461	2.16603	5.2394	8.22152
33.661	119.791	2.05711	4.80201	7.809
33.6484	120.12	1.94869	4.29973	7.19092
33.6349	120.45	1.85032	3.53723	6.30809
33.6204	120.779	1.78306	2.87045	5.62118
33.605	121.108	1.67052	2.53711	5.12269
33.5886	121.437	1.57016	2.26825	4.57771
33.5713	121.766	1.50422	2.09104	4.10379
33.5531	122.095	1.44483	1.93361	3.68493
33.5339	122.424	1.38458	1.78144	3.25755
33.5139	122.752	1.35807	1.72305	2.90973
33.7877	108.223	1.78457	4.0028	5.4634
33.8079	108.553	1.94351	4.8333	8.03675
33.8271	108.882	2.18843	6.38512	9.43781
33.8454	109.212	2.39591	6.83347	9.83222
33.8627	109.542	2.56831	6.21388	9.4722
33.8791	109.873	2.71273	5.73677	9.15425
33.8946	110.203	2.72378	5.49521	8.80002
33.9091	110.533	2.90339	5.95319	9.01778
33.9228	110.864	3.29439	7.18349	9.99038
33.9354	111.195	3.6139	8.64174	11.1365
33.9472	111.525	3.74399	10.5482	12.5739
33.9579	111.856	3.85914	13.5694	15.0759
33.9678	112.187	3.98021	16.7572	17.9359
33.9767	112.518	4.12031	20.0994	21.1513
33.9847	112.85	4.17277	23.6278	24.4911
33.9918	113.181	4.19946	26.6178	27.1969
33.9979	113.512	4.16678	27.4461	27.7907
34.003	113.843	4.06935	25.3813	25.6783
34.0073	114.174	3.98665	20.8047	21.3297
34.0106	114.506	3.95908	17.4714	18.2647
34.0129	114.837	3.91966	15.9796	16.9917
34.0143	115.169	3.79703	14.5664	15.8369
34.0148	115.5	3.61158	13.0476	14.5736
34.0143	115.831	3.43125	11.9734	13.6904
34.0129	116.163	3.30775	11.5906	13.4142
34.0106	116.494	3.25787	11.3388	13.2935
34.0073	116.826	3.23501	10.7242	12.8398
34.003	117.157	3.18068	9.6748	11.9651
33.9979	117.488	3.08971	8.69173	11.1179
33.9918	117.819	2.98244	8.04839	10.5849
33.9847	118.15	2.84749	7.53051	10.1429
33.9767	118.482	2.69171	6.99623	9.68095
33.9678	118.813	2.52737	6.41451	9.17882
33.9579	119.144	2.37694	5.78325	8.68304
33.9472	119.475	2.24107	5.14809	8.17887
33.9354	119.805	2.09741	4.51214	7.53828
33.9228	120.136	1.97012	3.81334	6.70893
33.9091	120.467	1.90342	3.09143	6.08841
33.8946	120.797	1.77659	2.71695	5.63604
33.8791	121.127	1.66199	2.43534	5.14041
33.8627	121.458	1.57352	2.22978	4.62762
33.8454	121.788	1.50654	2.07993	4.16899
33.8271	122.118	1.43829	1.92434	3.74144
33.8079	122.447	1.37922	1.78373	3.36206
33.7877	122.777	1.37038	1.7583	3.15068
34.0616	108.198	1.66612	4.74017	5.42673
34.0818	108.529	1.98925	7.0614	9.95773
34.1011	108.86	2.4291	11.3743	13.4233
34.1195	109.191	2.68069	11.2829	13.2254
34.1369	109.522	2.7345	8.54472	11.0453
34.1534	109.853	2.76493	6.5244	9.48995
34.1689	110.185	2.78969	5.68667	8.88409
34.1835	110.516	2.80196	5.66604	8.67933
34.1971	110.848	3.10529	6.98723	9.70698
34.2099	111.18	3.45381	9.62015	11.838
34.2216	111.512	3.74027	13.8725	15.5164
34.2325	111.844	3.92853	19.0758	20.2294
34.2424	112.176	4.03556	23.6651	24.5152
34.2513	112.508	4.1773	26.6566	27.3775
34.2593	112.84	4.31989	28.2066	28.8259
34.2664	113.173	4.3849	29.5214	30.0066
34.2725	113.505	4.3422	30.374	30.6342
34.2777	113.838	4.22166	28.6332	28.7382
34.282	114.17	4.11203	23.5562	23.8675
34.2853	114.502	4.04891	19.3295	19.9715
34.2876	114.835	3.99462	17.4244	18.2822
34.289	115.168	3.87939	15.9791	17.0668
34.2895	115.5	3.7024	14.5675	15.8749
34.289	115.832	3.51116	13.3645	14.8457
34.2876	116.165	3.39247	12.6144	14.2638
34.2853	116.498	3.3541	12.2372	14.0375
34.282	116.83	3.34937	11.826	13.7711
34.2777	117.162	3.33465	11.0958	13.1736
34.2725	117.495	3.26318	10.0402	12.2553
34.2664	117.827	3.17052	9.28655	11.6074
34.2593	118.16	3.04287	8.57485	11.0363
34.2513	118.492	2.88007	7.75348	10.3697
34.2424	118.824	2.69489	6.88735	9.64793
34.2325	119.156	2.51156	5.95786	8.87228
34.2216	119.488	2.34348	5.05129	8.09172
34.2099	119.82	2.18491	4.21864	7.24532
34.1971	120.152	2.03164	3.52138	6.54803
34.1835	120.484	1.93084	2.9805	6.13545
34.1689	120.815	1.79084	2.64856	5.70449
34.1534	121.147	1.67251	2.39871	5.25282
34.1369	121.478	1.58499	2.22417	4.77711
34.1195	121.809	1.51014	2.07693	4.29237
34.1011	122.14	1.43309	1.91811	3.82247
34.0818	122.471	1.3695	1.77794	3.43792
34.0616	122.802	1.36438	1.75959	3.25603
34.3355	108.173	1.75509	6.15843	6.64635
34.3558	108.505	2.06066	8.67961	11.2597
34.3752	108.837	2.60908	14.2209	15.7603
34.3936	109.169	2.94073	14.7263	15.8815
34.4111	109.501	2.96276	11.4824	13.0968
34.4276	109.834	2.88033	8.66113	10.809
34.4432	110.166	2.84849	7.15534	9.64824
34.4579	110.499	2.84641	7.17099	9.54085
34.4716	110.832	3.09096	9.10542	11.2194
34.4843	111.165	3.47196	12.9699	14.6722
34.4962	111.498	3.83221	18.4379	19.6854
34.507	111.831	4.07273	24.3353	25.2895
34.517	112.165	4.19021	29.7627	30.4461
34.526	112.498	4.27644	33.3781	33.8444
34.534	112.831	4.39149	34.2145	34.6284
34.5411	113.165	4.48	34.0199	34.4336
34.5472	113.498	4.4498	34.3276	34.5666
34.5524	113.832	4.36573	31.7682	31.8394
34.5567	114.165	4.2694	26.2488	26.4562
34.56	114.499	4.18243	21.7983	22.3072
34.5624	114.833	4.08615	19.2658	20.0047
34.5638	115.166	3.94446	17.5046	18.4462
34.5643	115.5	3.76441	16.0173	17.1455
34.5638	115.834	3.57502	14.7691	16.0616
34.5624	116.167	3.44856	13.761	15.2304
34.56	116.501	3.39865	13.1762	14.7884
34.5567	116.835	3.40673	12.8115	14.5477
34.5524	117.168	3.41896	12.2709	14.1108
34.5472	117.502	3.39769	11.4318	13.3722
34.5411	117.835	3.3411	10.7257	12.7479
34.534	118.169	3.24119	10.0027	12.1912
34.526	118.502	3.09698	8.94525	11.3928
34.517	118.835	2.91061	7.65694	10.3716
34.507	119.169	2.69919	6.30748	9.21534
34.4962	119.502	2.51802	5.01742	8.06008
34.4843	119.835	2.39629	4.06854	7.28199
34.4716	120.168	2.20865	3.50876	6.76705
34.4579	120.501	2.01751	3.04785	6.28946
34.4432	120.834	1.84773	2.69595	5.83277
34.4276	121.166	1.71401	2.44521	5.41732
34.4111	121.499	1.60978	2.25868	4.95676
34.3936	121.831	1.52094	2.09813	4.44683
34.3752	122.163	1.43312	1.92648	3.91955
34.3558	122.495	1.36129	1.77436	3.49269
34.3355	122.827	1.35468	1.75499	3.33369
34.6095	108.148	1.91257	7.20871	7.90548
34.6299	108.481	2.20463	9.24686	11.6418
34.6493	108.814	2.68736	12.7401	14.5146
34.6678	109.147	3.00528	13.987	15.1216
34.6853	109.481	3.06895	12.7805	13.9135
34.7019	109.814	3.03256	11.3494	12.735
34.7176	110.148	3.02838	10.7113	12.3119
34.7323	110.482	3.08997	11.3523	13.0111
34.746	110.816	3.2957	13.3379	14.9632
34.7588	111.15	3.68763	16.5619	17.9737
34.7707	111.484	4.06836	20.3183	21.4976
34.7816	111.819	4.28769	24.5009	25.5156
34.7916	112.153	4.33645	28.9429	29.7555
34.8006	112.487	4.3111	33.2719	33.8728
34.8087	112.822	4.32303	36.32	36.777
34.8158	113.157	4.37273	37.2588	37.641
34.822	113.491	4.43203	37.3278	37.5851
34.8272	113.826	4.44464	34.2724	34.4164
34.8315	114.161	4.40231	28.9981	29.2244
34.8348	114.496	4.32692	24.7769	25.1813
34.8372	114.83	4.20438	21.766	22.386
34.8386	115.165	4.03553	19.478	20.2791
34.8391	115.5	3.83406	17.6702	18.6415
34.8386	115.835	3.62779	16.3134	17.4358
34.8372	116.17	3.48014	15.2521	16.5316
34.8348	116.504	3.41777	14.4141	15.8423
34.8315	116.839	3.43596	13.7854	15.3473
34.8272	117.174	3.49621	13.1223	14.82
34.822	117.509	3.52394	12.2917	14.0919
34.8158	117.843	3.49665	11.8305	13.6573
34.8087	118.178	3.42389	11.5539	13.4607
34.8006	118.513	3.30277	10.5466	12.728
34.7916	118.847	3.12843	8.7907	11.3384
34.7816	119.181	2.95269	6.93637	9.74059
34.7707	119.516	2.82636	5.27997	8.35602
34.7588	119.85	2.58474	4.37836	7.64168
34.746	120.184	2.3603	3.75479	7.04622
34.7323	120.518	2.15	3.26732	6.51937
34.7176	120.852	1.95726	2.88671	6.03961
34.7019	121.186	1.79473	2.5978	5.62089
34.6853	121.519	1.66188	2.36756	5.16198
34.6678	121.853	1.54951	2.16636	4.62935
34.6493	122.186	1.43819	1.95032	4.02755
34.6299	122.519	1.35186	1.77098	3.52701
34.6095	122.852	1.33928	1.73941	3.33381
34.8835	108.122	2.16633	7.70197	8.64447
34.904	108.457	2.40133	8.74216	11.0064
34.9235	108.791	2.72733	10.5022	12.431
34.942	109.125	2.94007	11.5794	12.98
34.9596	109.46	3.02945	11.9081	13.1071
34.9763	109.795	3.07598	11.9465	13.1266
34.992	110.13	3.15727	12.6705	13.855
35.0067	110.465	3.30147	14.24	15.5574
35.0205	110.8	3.56375	16.0427	17.5373
35.0334	111.135	3.91514	17.1412	18.4804
35.0453	111.47	4.18875	17.9346	19.1763
35.0562	111.806	4.44865	20.2521	21.4906
35.0663	112.141	4.42098	23.143	24.2831
35.0753	112.477	4.31717	26.9285	27.9099
35.0834	112.813	4.23926	30.0664	30.8873
35.0906	113.148	4.23448	31.7092	32.3711
35.0968	113.484	4.28982	33.2164	33.7401
35.102	113.82	4.39164	33.6234	33.9919
35.1063	114.156	4.45671	31.5096	31.7504
35.1096	114.492	4.43342	27.9436	28.3252
35.112	114.828	4.33174	24.7059	25.2467
35.1134	115.164	4.16151	21.9705	22.6642
35.1139	115.5	3.92356	19.7608	20.5809
35.1134	115.836	3.67572	18.1527	19.0913
35.112	116.172	3.49881	17.1903	18.259
35.1096	116.508	3.4233	16.2786	17.5032
35.1063	116.844	3.46161	14.9201	16.3357
35.102	117.18	3.56077	13.379	15.0156
35.0968	117.516	3.61019	12.1823	13.9827
35.0906	117.852	3.60607	12.0247	13.7932
35.0834	118.187	3.56221	12.2396	13.9858
35.0753	118.523	3.47132	11.6799	13.6442
35.0663	118.859	3.33863	9.97934	12.2907
35.0562	119.194	3.21597	7.95064	10.5247
35.0453	119.53	3.09861	6.00995	9.04223
35.0334	119.865	2.8032	4.93384	8.20218
35.0205	120.2	2.52981	4.15574	7.45054
35.0067	120.535	2.30557	3.60582	6.83686
34.992	120.87	2.10053	3.19135	6.32747
34.9763	121.205	1.91125	2.85322	5.87745
34.9596	121.54	1.74507	2.55768	5.4117
34.942	121.875	1.59631	2.27962	4.84707
34.9235	122.209	1.45402	1.99948	4.16711
34.904	122.543	1.35052	1.78899	3.58896
34.8835	122.878	1.32933	1.74406	3.35364
35.1576	108.097	2.32547	7.0485	7.99347
35.1781	108.432	2.4913	7.75807	9.81251
35.1976	108.768	2.69085	8.73998	10.7239
35.2163	109.103	2.80768	9.53896	11.2815
35.2339	109.439	2.82381	9.97489	11.5261
35.2506	109.775	2.89228	10.1079	11.5487
35.2664	110.111	3.04308	10.8786	12.206
35.2812	110.447	3.27416	12.5095	13.744
35.2951	110.783	3.57559	14.1415	15.3994
35.308	111.12	3.89236	14.9191	16.1682
35.3199	111.456	4.15299	15.2415	16.5434
35.3309	111.793	4.3004	15.6672	17.1195
35.3409	112.13	4.31935	17.2678	18.7322
35.35	112.466	4.27454	19.5549	20.8852
35.3581	112.803	4.13505	20.8119	22.0343
35.3653	113.14	4.14973	22.0651	23.2604
35.3715	113.477	4.17268	24.9404	26.0039
35.3768	113.814	4.27346	29.481	30.302
35.3811	114.151	4.41543	32.1106	32.6494
35.3845	114.489	4.46647	31.0347	31.4527
35.3869	114.826	4.41723	27.8965	28.378
35.3883	115.163	4.27793	24.8188	25.4286
35.3888	115.5	4.02886	22.0825	22.7991
35.3883	115.837	3.74425	20.3073	21.0949
35.3869	116.174	3.53254	19.753	20.589
35.3845	116.511	3.4453	19.3264	20.2367
35.3811	116.849	3.48861	16.8605	18.0205
35.3768	117.186	3.59293	13.5368	15.0828
35.3715	117.523	3.6727	11.909	13.682
35.3653	117.86	3.69512	11.6459	13.4321
35.3581	118.197	3.66667	11.707	13.4799
35.35	118.534	3.60189	11.6051	13.485
35.3409	118.87	3.52205	10.7593	12.8634
35.3309	119.207	3.45449	9.16846	11.5184
35.3199	119.544	3.39514	6.98282	9.8769
35.308	119.88	3.07776	5.69815	8.93137
35.2951	120.217	2.74068	4.7027	8.01847
35.2812	120.553	2.47475	4.01129	7.25241
35.2664	120.889	2.25376	3.54063	6.67429
35.2506	121.225	2.0449	3.15555	6.17384
35.2339	121.561	1.84803	2.78825	5.68513
35.2163	121.897	1.66476	2.43186	5.09199
35.1976	122.232	1.49364	2.09343	4.35444
35.1781	122.568	1.36993	1.84793	3.70155
35.1576	122.903	1.3395	1.7908	3.42583
35.4316	108.071	2.25749	6.07014	7.17099
35.4522	108.408	2.41201	6.65273	8.53468
35.4719	108.744	2.50333	7.23573	9.10567
35.4905	109.081	2.58793	7.97392	9.96638
35.5083	109.418	2.60127	8.16804	10.1053
35.525	109.755	2.70754	8.03373	9.84767
35.5408	110.092	2.79429	8.13154	9.7735
35.5557	110.43	3.04705	9.2649	10.7049
35.5696	110.767	3.32585	10.5382	11.8789
35.5825	111.105	3.62064	11.8091	13.1266
35.5945	111.442	3.90879	12.8794	14.237
35.6056	111.78	4.10872	13.2842	14.9062
35.6156	112.118	4.19261	13.9626	15.7064
35.6248	112.456	4.01665	14.5947	16.1095
35.6329	112.794	3.84076	14.4364	15.792
35.6401	113.132	4.15798	15.9356	17.5126
35.6463	113.47	4.22701	18.6994	20.2011
35.6516	113.808	4.17146	24.1883	25.4467
35.6559	114.147	4.25886	30.5673	31.4635
35.6593	114.485	4.39371	33.2172	33.7808
35.6617	114.823	4.45837	31.0859	31.5631
35.6632	115.162	4.38279	27.5358	28.1009
35.6636	115.5	4.15226	24.4302	25.1023
35.6632	115.838	3.84372	22.4967	23.1985
35.6617	116.177	3.58061	21.6856	22.3609
35.6593	116.515	3.46391	20.8594	21.5521
35.6559	116.853	3.49168	18.0406	18.9707
35.6516	117.192	3.5946	14.182	15.513
35.6463	117.53	3.71372	12.1092	13.7416
35.6401	117.868	3.78268	11.3505	13.1497
35.6329	118.206	3.77506	11.1324	12.9762
35.6248	118.544	3.73068	11.2321	13.0918
35.6156	118.882	3.68399	11.1728	13.0993
35.6056	119.22	3.61275	10.3812	12.4165
35.5945	119.558	3.5082	8.68284	10.9721
35.5825	119.895	3.37512	6.69871	9.70899
35.5696	120.233	3.00685	5.40454	8.70944
35.5557	120.57	2.67312	4.49087	7.79488
35.5408	120.908	2.41604	3.90908	7.08773
35.525	121.245	2.18847	3.46944	6.51971
35.5083	121.582	1.97281	3.05299	6.00396
35.4905	121.919	1.76655	2.64456	5.39797
35.4719	122.256	1.56569	2.24557	4.61347
35.4522	122.592	1.41069	1.94214	3.86963
35.4316	122.929	1.36767	1.87143	3.53627
35.7057	108.045	2.08349	4.95913	6.32598
35.7264	108.383	2.25811	5.59762	7.53117
35.7461	108.721	2.34202	6.1727	8.14819
35.7648	109.058	2.392	6.71492	8.97198
35.7826	109.397	2.45148	6.88235	9.16355
35.7994	109.735	2.55807	6.70755	8.84287
35.8153	110.073	2.64227	6.61447	8.55237
35.8302	110.412	2.87632	7.20534	8.91034
35.8442	110.75	3.13231	7.90608	9.52683
35.8571	111.089	3.34295	8.89706	10.4944
35.8692	111.428	3.57336	10.4499	11.9085
35.8802	111.767	3.79065	11.3213	12.9263
35.8904	112.106	3.80941	11.4004	13.2472
35.8995	112.445	3.8031	11.6285	13.3472
35.9077	112.784	3.86104	12.5782	14.0389
35.9149	113.124	4.14445	13.66	15.2694
35.9212	113.463	4.21615	15.4315	17.1417
35.9265	113.803	4.04407	20.8632	22.3683
35.9308	114.142	4.04624	29.217	30.3832
35.9342	114.481	4.25621	34.3286	35.105
35.9366	114.821	4.43392	33.3293	33.9004
35.938	115.16	4.45695	29.6394	30.2156
35.9385	115.5	4.27954	26.2947	26.9711
35.938	115.84	3.96335	24.1855	24.8821
35.9366	116.179	3.68014	22.8182	23.4699
35.9342	116.519	3.54068	21.2362	21.891
35.9308	116.858	3.54396	18.5413	19.3853
35.9265	117.197	3.62805	15.2574	16.4073
35.9212	117.537	3.75822	12.8905	14.3605
35.9149	117.876	3.85817	11.5761	13.3291
35.9077	118.216	3.87249	11.0206	12.8934
35.8995	118.555	3.85223	11.0513	12.9194
35.8904	118.894	3.81401	11.3004	13.1295
35.8802	119.233	3.72964	11.1745	12.9655
35.8692	119.572	3.61105	10.1868	12.0667
35.8571	119.911	3.48768	8.33266	10.7246
35.8442	120.25	3.29277	6.3156	9.46236
35.8302	120.588	2.90666	5.1002	8.4642
35.8153	120.927	2.58673	4.3197	7.58082
35.7994	121.265	2.33511	3.79127	6.91685
35.7826	121.603	2.10606	3.33237	6.35831
35.7648	121.942	1.88723	2.89581	5.74265
35.7461	122.279	1.66236	2.44539	4.93293
35.7264	122.617	1.47159	2.07086	4.09781
35.7057	122.955	1.40949	1.97072	3.68021
35.9798	108.019	1.90425	3.98635	5.39991
36.0005	108.358	2.09365	4.65335	6.81246
36.0203	108.697	2.21044	5.26859	7.62272
36.0391	109.036	2.27393	5.69086	8.29254
36.0569	109.375	2.33817	5.92574	8.58849
36.0738	109.715	2.40664	5.8366	8.19411
36.0898	110.054	2.56929	5.95585	8.05874
36.1047	110.394	2.77254	6.16996	7.9987
36.1187	110.734	3.04216	6.66866	8.45819
36.1318	111.074	3.15977	7.21448	9.00912
36.1438	111.414	3.1943	8.18536	9.68957
36.1549	111.754	3.51055	9.67826	11.1156
36.1651	112.094	3.65949	9.67723	11.4254
36.1743	112.434	3.70353	9.95917	11.7943
36.1825	112.775	3.77881	11.7264	13.2457
36.1897	113.115	3.96758	13.6963	15.0126
36.196	113.456	4.00989	14.8859	16.415
36.2013	113.797	3.88772	19.5238	21.0211
36.2057	114.137	3.90969	27.6755	28.9993
36.2091	114.478	4.1446	33.8856	34.9405
36.2115	114.819	4.36576	34.1253	34.8716
36.2129	115.159	4.47887	30.6671	31.3263
36.2134	115.5	4.397	27.5109	28.2595
36.2129	115.841	4.1227	25.5213	26.2753
36.2115	116.181	3.83804	23.9274	24.6186
36.2091	116.522	3.6838	22.117	22.8153
36.2057	116.863	3.68824	19.5138	20.3937
36.2013	117.203	3.74758	16.7549	17.8753
36.196	117.544	3.81391	14.3434	15.7182
36.1897	117.885	3.8994	12.4336	14.1106
36.1825	118.225	3.95021	11.4565	13.3276
36.1743	118.566	3.93768	11.3393	13.2025
36.1651	118.906	3.89713	11.6763	13.3918
36.1549	119.246	3.8169	11.7952	13.3703
36.1438	119.586	3.71367	11.1338	12.7797
36.1318	119.926	3.62461	9.7351	11.7722
36.1187	120.266	3.56132	7.49444	10.4493
36.1047	120.606	3.15341	5.91256	9.254
36.0898	120.946	2.76854	4.81928	8.16997
36.0738	121.285	2.47965	4.14297	7.37476
36.0569	121.625	2.23142	3.61582	6.73722
36.0391	121.964	1.99943	3.13961	6.08575
36.0203	122.303	1.76051	2.65202	5.26266
36.0005	122.642	1.54476	2.22182	4.37139
35.9798	122.981	1.45259	2.06578	3.83942
36.2539	107.993	1.75356	3.32457	4.28569
36.2747	108.333	1.92983	3.927	6.07775
36.2945	108.673	2.081	4.5507	7.25644
36.3134	109.013	2.1737	4.9948	7.9437
36.3313	109.354	2.25711	5.33236	8.21115
36.3482	109.694	2.3595	5.44964	7.95011
36.3642	110.035	2.52672	5.50804	7.61059
36.3792	110.376	2.70492	5.58972	7.40736
36.3933	110.717	2.91485	5.92594	7.76687
36.4064	111.058	3.02152	6.34499	8.30922
36.4185	111.399	3.02735	6.88325	8.56643
36.4296	111.741	3.3009	8.10846	9.57859
36.4398	112.082	3.47655	8.41352	10.0488
36.449	112.424	3.59601	9.07565	10.8082
36.4573	112.765	3.62322	11.0707	12.5154
36.4646	113.107	3.70463	13.491	14.665
36.4709	113.449	3.76133	14.8891	16.1944
36.4762	113.791	3.74985	18.3216	19.7308
36.4806	114.132	3.83319	24.9124	26.3301
36.484	114.474	4.02533	31.8024	32.9888
36.4864	114.816	4.24792	34.0518	34.8776
36.4878	115.158	4.44655	31.4879	32.1951
36.4883	115.5	4.47671	28.7075	29.495
36.4878	115.842	4.29851	26.9359	27.7326
36.4864	116.184	4.04124	25.6931	26.4017
36.484	116.526	3.86233	24.566	25.2102
36.4806	116.868	3.83478	22.5199	23.2928
36.4762	117.209	3.85332	19.4285	20.4466
36.4709	117.551	3.86672	16.5903	17.8486
36.4646	117.893	3.91474	14.4367	15.9475
36.4573	118.235	3.9612	13.1056	14.7923
36.449	118.576	3.95571	12.6771	14.3292
36.4398	118.918	3.91865	12.8092	14.2626
36.4296	119.259	3.88652	12.5647	13.912
36.4185	119.601	3.82326	11.7448	13.1903
36.4064	119.942	3.73904	10.936	12.624
36.3933	120.283	3.5503	9.62811	11.7392
36.3792	120.624	3.23019	7.52115	10.257
36.3642	120.965	2.94537	5.52918	8.83583
36.3482	121.306	2.61824	4.58588	7.91073
36.3313	121.646	2.34535	3.93504	7.18789
36.3134	121.987	2.09702	3.38732	6.49342
36.2945	122.327	1.848	2.85751	5.63619
36.2747	122.667	1.62496	2.39504	4.70297
36.2539	123.007	1.51807	2.198	4.11484
36.5279	107.966	1.63472	2.93868	3.91222
36.5488	108.307	1.76972	3.40589	5.40993
36.5687	108.649	1.94444	4.03155	6.88383
36.5877	108.99	2.09725	4.664	7.85186
36.6056	109.332	2.20086	5.12042	7.95043
36.6227	109.674	2.33676	5.37752	7.74548
36.6387	110.016	2.50706	5.427	7.45151
36.6538	110.358	2.67686	5.38026	7.17817
36.6679	110.7	2.85852	5.59262	7.53235
36.681	111.042	2.96249	5.98929	8.11219
36.6932	111.385	3.00697	6.50815	8.35256
36.7043	111.727	3.00786	6.76005	8.25231
36.7146	112.07	3.26372	7.34807	8.92978
36.7238	112.413	3.46577	8.47511	10.0622
36.7321	112.756	3.52344	10.3077	11.701
36.7394	113.099	3.65517	11.8389	13.2226
36.7457	113.442	3.72062	12.7462	14.2564
36.751	113.784	3.68511	14.9668	16.4615
36.7554	114.128	3.72519	20.2726	21.7374
36.7588	114.471	3.88791	28.1941	29.409
36.7613	114.814	4.13373	33.138	34.01
36.7627	115.157	4.33254	32.1208	32.8327
36.7632	115.5	4.47512	30.0309	30.8052
36.7627	115.843	4.4278	28.5048	29.3123
36.7613	116.186	4.2501	27.5853	28.3062
36.7588	116.529	4.06075	27.0665	27.6505
36.7554	116.872	3.94836	26.2136	26.753
36.751	117.216	3.88306	23.099	23.8157
36.7457	117.558	3.85577	20.1189	21.0797
36.7394	117.901	3.87138	18.4476	19.5635
36.7321	118.244	3.90216	16.6762	17.9117
36.7238	118.587	3.90489	15.164	16.3904
36.7146	118.93	3.88778	14.2202	15.3406
36.7043	119.273	3.88164	13.1179	14.2531
36.6932	119.615	3.85949	11.8566	13.2131
36.681	119.958	3.78559	11.0533	12.6755
36.6679	120.3	3.56933	10.181	12.06
36.6538	120.642	3.24791	8.65496	10.897
36.6387	120.984	2.95126	6.7479	9.47376
36.6227	121.326	2.73524	5.17518	8.42098
36.6056	121.668	2.45061	4.33253	7.65311
36.5877	122.01	2.18445	3.67128	6.94172
36.5687	122.351	1.92909	3.08818	6.1024
36.5488	122.693	1.70677	2.60138	5.15039
36.5279	123.034	1.60421	2.39163	4.52313
36.802	107.94	1.53691	2.69263	3.38344
36.8229	108.282	1.66112	3.09992	4.88148
36.8429	108.624	1.83512	3.66582	6.3963
36.8619	108.967	1.99845	4.29636	7.30879
36.88	109.31	2.14329	4.87898	7.63891
36.897	109.653	2.30769	5.32373	7.59805
36.9131	109.996	2.47735	5.5246	7.37612
36.9282	110.34	2.64626	5.40312	7.15484
36.9424	110.683	2.82603	5.53131	7.51997
36.9556	111.027	2.91647	5.87841	8.09087
36.9678	111.37	2.93751	6.3757	8.27706
36.979	111.714	2.80668	6.45976	7.82459
36.9893	112.058	2.96732	7.08791	8.35496
36.9986	112.402	3.36972	8.43647	9.84273
37.0068	112.746	3.54818	9.56323	11.0293
37.0142	113.09	3.69705	10.0397	11.6765
37.0205	113.434	3.74192	10.267	12.016
37.0259	113.778	3.6601	11.6087	13.273
37.0303	114.123	3.58628	16.1312	17.6513
37.0337	114.467	3.7282	24.7281	26.0059
37.0362	114.811	4.03644	32.281	33.2448
37.0376	115.156	4.23124	32.8982	33.6472
37.0381	115.5	4.39196	31.1265	31.9169
37.0376	115.844	4.45299	29.8453	30.6748
37.0362	116.189	4.3908	29.0353	29.8115
37.0337	116.533	4.24358	28.1678	28.8034
37.0303	116.877	4.07641	27.0806	27.5987
37.0259	117.222	3.92161	25.1906	25.7279
37.0205	117.566	3.83173	23.5889	24.2001
37.0142	117.91	3.80794	22.7459	23.415
37.0068	118.254	3.81708	20.8117	21.576
36.9986	118.598	3.81487	17.6859	18.5433
36.9893	118.942	3.80532	14.6316	15.6116
36.979	119.286	3.84846	12.4723	13.7202
36.9678	119.63	3.86897	11.2953	12.8465
36.9556	119.973	3.79005	10.662	12.4324
36.9424	120.317	3.58306	10.0257	11.9658
36.9282	120.66	3.29119	9.07179	11.2285
36.9131	121.004	2.9825	7.5965	10.0645
36.897	121.347	2.70495	6.10603	8.84876
36.88	121.69	2.44449	4.98071	7.99128
36.8619	122.033	2.26356	4.03491	7.35435
36.8429	122.376	2.00674	3.35734	6.61914
36.8229	122.718	1.78718	2.83819	5.6747
36.802	123.06	1.69866	2.6534	5.05477
37.076	107.913	1.49144	2.54114	3.29904
37.0971	108.256	1.59556	2.88222	4.49949
37.1171	108.6	1.76545	3.38268	5.79137
37.1362	108.944	1.92524	3.87595	6.51023
37.1543	109.288	2.08855	4.44593	7.00462
37.1714	109.632	2.2588	5.05841	7.23318
37.1876	109.977	2.42221	5.47057	7.2256
37.2027	110.321	2.58525	5.4863	7.14571
37.2169	110.666	2.74418	5.71098	7.52489
37.2302	111.011	2.88173	6.11967	8.16938
37.2424	111.356	2.85295	6.3217	8.17788
37.2537	111.701	2.70085	6.53838	7.86937
37.264	112.046	2.95463	7.73958	8.84227
37.2733	112.391	3.29628	8.76781	9.99927
37.2816	112.736	3.56183	9.50779	10.964
37.2889	113.081	3.6917	9.32865	11.0052
37.2953	113.427	3.67914	8.9548	10.7298
37.3007	113.772	3.55452	9.97085	11.6357
37.3051	114.118	3.45781	14.5971	16.1204
37.3086	114.463	3.59815	23.5781	24.9012
37.311	114.809	3.95038	32.5981	33.6756
37.3125	115.154	4.18277	34.1918	35.0573
37.313	115.5	4.30052	32.2371	33.094
37.3125	115.846	4.39057	30.8881	31.7721
37.311	116.191	4.42195	30.1724	31.0339
37.3086	116.537	4.34884	29.1226	29.8658
37.3051	116.882	4.18852	27.574	28.1865
37.3007	117.228	3.99747	26.1695	26.6976
37.2953	117.573	3.84494	25.3272	25.7708
37.2889	117.919	3.75885	24.9513	25.3434
37.2816	118.264	3.70273	23.0781	23.5443
37.2733	118.609	3.67951	18.7726	19.4692
37.264	118.954	3.75802	14.4107	15.5215
37.2537	119.299	3.89515	11.3119	13.0716
37.2424	119.644	3.93258	10.1926	12.3402
37.2302	119.989	3.7561	10.0684	12.1052
37.2169	120.334	3.5477	9.8171	11.8358
37.2027	120.679	3.30335	9.04824	11.301
37.1876	121.023	3.02598	7.90179	10.5091
37.1714	121.368	2.74505	6.72936	9.58836
37.1543	121.712	2.4831	5.67446	8.78886
37.1362	122.056	2.23594	4.71163	8.25572
37.1171	122.4	2.00096	3.81408	7.6073
37.0971	122.744	1.87501	3.10137	6.0754
37.076	123.087	1.79222	2.92755	5.4526
37.3501	107.886	1.437	2.38131	3.19072
37.3712	108.231	1.54924	2.72056	4.20952
37.3913	108.575	1.72584	3.22124	5.17863
37.4104	108.921	1.89194	3.61261	5.93089
37.4286	109.266	2.05484	4.1	6.37819
37.4458	109.611	2.20095	4.6947	6.75464
37.462	109.957	2.34704	5.24029	6.99577
37.4772	110.303	2.50297	5.63354	7.2851
37.4914	110.649	2.62744	6.02662	7.61488
37.5047	110.995	2.73079	6.17814	7.86601
37.517	111.341	2.73507	6.01031	7.83736
37.5283	111.687	2.67893	6.19855	7.84422
37.5386	112.033	2.712	7.2123	8.4927
37.548	112.38	3.03928	8.95638	10.0869
37.5563	112.726	3.30886	9.85451	11.0665
37.5637	113.073	3.46132	9.75839	11.2049
37.5701	113.419	3.45632	9.18492	10.7911
37.5755	113.766	3.3632	10.2896	11.8475
37.5799	114.113	3.31978	15.9745	17.4151
37.5834	114.46	3.51294	26.571	27.8883
37.5859	114.806	3.90598	35.6377	36.8462
37.5873	115.153	4.15456	36.2672	37.326
37.5878	115.5	4.23238	33.5326	34.5203
37.5873	115.847	4.28674	31.9392	32.9201
37.5859	116.194	4.35288	31.2556	32.2245
37.5834	116.54	4.33991	30.2764	31.1932
37.5799	116.887	4.22163	28.5931	29.4167
37.5755	117.234	4.03642	26.8694	27.5439
37.5701	117.581	3.85726	25.6174	26.1202
37.5637	117.927	3.71647	24.8815	25.2625
37.5563	118.274	3.56038	22.6106	23.0081
37.548	118.62	3.42198	17.0773	17.8094
37.5386	118.967	3.7172	13.592	15.0076
37.5283	119.313	3.76671	11.3079	13.1971
37.517	119.659	3.78246	9.99737	12.241
37.5047	120.005	3.74537	9.30314	11.7637
37.4914	120.351	3.52183	9.16507	11.4831
37.4772	120.697	3.29234	8.6462	11.056
37.462	121.043	3.10066	7.75922	10.5209
37.4458	121.389	2.87825	6.86871	9.8887
37.4286	121.734	2.62887	5.93136	9.15231
37.4104	122.079	2.351	5.02963	8.48771
37.3913	122.425	2.09385	4.08921	7.45244
37.3712	122.769	1.96938	3.32777	6.2741
37.3501	123.114	1.88626	3.15098	5.6124
37.624	107.859	1.44039	2.40089	3.48735
37.6452	108.204	1.52889	2.63303	4.08573
37.6654	108.551	1.70434	3.10917	4.72484
37.6846	108.897	1.88363	3.56802	5.2811
37.7028	109.243	2.0263	3.9937	5.94326
37.7201	109.59	2.14173	4.47309	6.4315
37.7363	109.937	2.2556	5.09236	7.00254
37.7516	110.284	2.38783	5.7625	7.46846
37.7659	110.631	2.49692	6.07246	7.58967
37.7792	110.978	2.58843	6.00885	7.60764
37.7916	111.326	2.61535	5.54544	7.50217
37.8029	111.673	2.57902	5.45176	7.50508
37.8133	112.021	2.54882	6.40175	8.26314
37.8226	112.368	2.63874	8.4351	9.80036
37.831	112.716	2.86897	10.0408	11.2058
37.8384	113.064	3.11048	10.7554	12.0657
37.8448	113.412	3.15465	10.1769	11.6738
37.8503	113.76	3.09948	12.44	13.8248
37.8547	114.108	3.16079	20.6602	21.9335
37.8582	114.456	3.46904	33.4377	34.705
37.8606	114.804	3.87906	41.1079	42.4289
37.8621	115.152	4.09475	39.0643	40.3008
37.8626	115.5	4.15426	35.2066	36.2815
37.8621	115.848	4.18197	33.5878	34.6347
37.8606	116.196	4.22644	32.9981	34.0456
37.8582	116.544	4.23541	31.8552	32.9595
37.8547	116.892	4.15666	29.7418	30.8628
37.8503	117.24	3.99594	27.2219	28.1946
37.8448	117.588	3.8074	25.0812	25.8134
37.8384	117.936	3.64802	23.4339	23.9832
37.831	118.284	3.52705	21.1251	21.6904
37.8226	118.632	3.44525	17.4324	18.2724
37.8133	118.979	3.55342	14.0874	15.4741
37.8029	119.327	3.63218	11.8112	13.7077
37.7916	119.674	3.65023	10.2845	12.5276
37.7792	120.022	3.64235	9.26459	11.7501
37.7659	120.369	3.56876	8.55304	11.2026
37.7516	120.716	3.3435	7.9964	10.6823
37.7363	121.063	3.29373	7.22346	10.1727
37.7201	121.41	3.13184	6.51467	9.524
37.7028	121.757	2.92589	5.76689	8.84222
37.6846	122.103	2.6752	5.00346	8.11641
37.6654	122.449	2.35575	4.19284	7.25582
37.6452	122.796	2.07017	3.5093	6.35703
37.624	123.141	1.96992	3.31939	5.83691
37.898	107.831	1.46655	2.43391	3.42454
37.9192	108.178	1.55563	2.65313	3.97802
37.9395	108.526	1.71251	3.12231	4.55371
37.9588	108.873	1.86607	3.60288	5.04823
37.977	109.221	1.97936	3.94159	5.72146
37.9943	109.569	2.06352	4.26238	6.08251
38.0107	109.917	2.14172	4.86147	6.75944
38.026	110.265	2.22994	5.55488	7.34625
38.0404	110.614	2.33853	5.78156	7.40643
38.0537	110.962	2.45153	5.63675	7.36305
38.0661	111.311	2.4759	5.15896	7.21629
38.0775	111.659	2.44292	5.03569	7.37038
38.0879	112.008	2.37335	5.56567	8.09236
38.0973	112.357	2.41729	7.37978	9.54593
38.1057	112.706	2.6117	9.41898	10.9428
38.1131	113.055	2.79309	10.1859	11.6747
38.1195	113.404	2.81226	10.5436	12.0875
38.125	113.754	2.78255	14.0523	15.3689
38.1295	114.103	2.9949	23.6689	24.8735
38.1329	114.452	3.39854	36.7944	38.0951
38.1354	114.801	3.78835	43.2735	44.6587
38.1369	115.151	3.96018	40.759	42.0811
38.1374	115.5	4.01903	37.819	38.922
38.1369	115.849	4.04871	36.7988	37.7776
38.1354	116.199	4.08084	36.1094	37.1107
38.1329	116.548	4.0908	34.3967	35.5325
38.1295	116.897	4.03019	31.4565	32.7075
38.125	117.246	3.86867	27.4672	28.6568
38.1195	117.596	3.6852	23.9007	24.8752
38.1131	117.945	3.60831	21.2724	22.1558
38.1057	118.294	3.60745	18.5775	19.6502
38.0973	118.643	3.46081	16.8129	17.9751
38.0879	118.992	3.47463	14.5413	16.0826
38.0775	119.341	3.50411	12.5603	14.4375
38.0661	119.689	3.53483	10.9866	13.131
38.0537	120.038	3.54172	9.74484	12.1166
38.0404	120.386	3.51296	8.78296	11.3806
38.026	120.735	3.43847	8.03216	10.8287
38.0107	121.083	3.33781	7.36105	10.3257
37.9943	121.431	3.20986	6.70022	9.7065
37.977	121.779	3.04854	5.997	9.05183
37.9588	122.127	2.81345	5.23395	8.32697
37.9395	122.474	2.48556	4.40721	7.45216
37.9192	122.822	2.17382	3.71151	6.5467
37.898	123.169	2.05369	3.49071	6.06168
38.1719	107.803	1.46534	2.43892	3.32791
38.1932	108.152	1.59258	2.73776	4.06277
38.2135	108.501	1.74418	3.22941	4.66388
38.2329	108.849	1.86635	3.64447	5.27307
38.2512	109.198	1.9426	3.78965	5.71275
38.2686	109.547	1.99684	3.9581	5.80435
38.285	109.897	2.0394	4.5044	6.41767
38.3004	110.246	2.06293	5.1263	7.05138
38.3147	110.596	2.14123	5.31312	7.11674
38.3282	110.946	2.27226	5.20301	7.10409
38.3406	111.296	2.33022	4.85587	7.09774
38.352	111.646	2.30221	4.69595	7.4006
38.3624	111.996	2.25715	4.86956	7.98752
38.3719	112.346	2.22588	5.73965	8.83239
38.3803	112.696	2.3367	7.33079	9.66713
38.3878	113.046	2.48066	8.52258	10.4018
38.3942	113.397	2.49616	9.67977	11.3616
38.3997	113.747	2.52332	13.0045	14.4168
38.4042	114.098	2.773	20.8188	22.173
38.4076	114.448	3.16153	29.6908	31.1886
38.4101	114.799	3.49191	35.6383	37.1574
38.4116	115.149	3.69625	38.0554	39.392
38.4121	115.5	3.80093	39.9628	40.9818
38.4116	115.851	3.85589	41.2745	42.0246
38.4101	116.201	3.88993	40.5843	41.2702
38.4076	116.552	3.89173	37.8825	38.661
38.4042	116.902	3.82605	33.9157	34.8498
38.3997	117.253	3.70108	27.9413	28.9959
38.3942	117.603	3.6433	22.3348	23.4538
38.3878	117.954	3.65727	18.6414	19.9221
38.3803	118.304	3.55434	16.6473	18.0461
38.3719	118.654	3.44765	15.3491	16.8667
38.3624	119.004	3.39906	14.1726	15.8563
38.352	119.354	3.40354	12.9619	14.817
38.3406	119.704	3.42929	11.7447	13.7604
38.3282	120.054	3.45595	10.5624	12.7658
38.3147	120.404	3.4709	9.49623	11.9428
38.3004	120.754	3.45347	8.59589	11.3047
38.285	121.103	3.39161	7.82185	10.7488
38.2686	121.453	3.28889	7.08154	10.0951
38.2512	121.802	3.13877	6.30346	9.36594
38.2329	122.151	2.91106	5.49071	8.61232
38.2135	122.499	2.58945	4.64362	7.74658
38.1932	122.848	2.27743	3.94188	6.85441
38.1719	123.197	2.1334	3.68135	6.31759
38.4457	107.775	1.50235	2.53483	3.61527
38.4671	108.125	1.61578	2.79919	4.35474
38.4875	108.475	1.75482	3.23419	4.88608
38.5069	108.825	1.86156	3.53745	5.61561
38.5254	109.175	1.91715	3.5198	5.78449
38.5428	109.526	1.95088	3.59788	5.7645
38.5592	109.877	1.94378	4.00033	5.99977
38.5746	110.227	1.91253	4.66147	6.69019
38.5891	110.578	1.94226	5.032	6.92275
38.6026	110.929	2.06969	4.96907	7.01458
38.615	111.28	2.19437	4.59141	7.11325
38.6265	111.632	2.20707	4.26518	7.36917
38.6369	111.983	2.15873	4.21756	7.67803
38.6464	112.334	2.09974	4.72972	8.17188
38.6549	112.686	2.1202	6.08302	8.75014
38.6624	113.037	2.25765	7.35114	9.41176
38.6688	113.389	2.37422	8.21109	10.091
38.6743	113.741	2.40449	9.92057	11.5829
38.6788	114.093	2.48046	14.5962	16.0732
38.6823	114.445	2.6875	19.9008	21.3908
38.6848	114.796	2.96493	24.4563	25.9881
38.6863	115.148	3.24017	30.7569	32.1043
38.6868	115.5	3.43893	38.4346	39.3692
38.6863	115.852	3.54148	43.5627	44.026
38.6848	116.204	3.61185	44.2297	44.4509
38.6823	116.555	3.61685	41.1036	41.2829
38.6788	116.907	3.51756	36.0239	36.3613
38.6743	117.259	3.42403	28.472	29.1384
38.6688	117.611	3.6099	20.855	21.9915
38.6624	117.963	3.59903	17.5851	18.9859
38.6549	118.314	3.51592	15.6433	17.2025
38.6464	118.666	3.42162	14.381	16.058
38.6369	119.017	3.36515	13.5557	15.3374
38.6265	119.368	3.35301	12.831	14.7165
38.615	119.72	3.36639	12.0518	14.0436
38.6026	120.071	3.40117	11.1973	13.328
38.5891	120.422	3.44202	10.279	12.6103
38.5746	120.773	3.4676	9.35034	11.9375
38.5592	121.123	3.46113	8.47804	11.3065
38.5428	121.474	3.38578	7.60316	10.5948
38.5254	121.825	3.21723	6.66578	9.76283
38.5069	122.175	2.9664	5.73201	8.92266
38.4875	122.525	2.65729	4.8647	8.09787
38.4671	122.875	2.36525	4.16834	7.20593
38.4457	123.225	2.20815	3.86718	6.53966
38.7195	107.748	1.56634	2.64505	4.23398
38.741	108.099	1.63607	2.80728	4.73618
38.7615	108.45	1.73611	3.086	5.07476
38.7809	108.801	1.81761	3.23987	5.55385
38.7994	109.153	1.86257	3.19287	5.76539
38.8169	109.504	1.87106	3.2187	5.72877
38.8334	109.856	1.84583	3.57747	5.86468
38.8489	110.208	1.78722	4.26796	6.40001
38.8634	110.56	1.77493	5.09075	6.94829
38.8769	110.913	1.87908	5.17986	7.18844
38.8894	111.265	2.04024	4.61705	7.25286
38.9009	111.618	2.09438	4.06427	7.39353
38.9114	111.97	2.03161	3.86932	7.5636
38.9209	112.323	1.98925	4.40632	7.91795
38.9294	112.676	1.98243	5.81704	8.4509
38.9369	113.029	2.13397	6.87866	8.91867
38.9434	113.382	2.32268	6.99992	9.06743
38.9489	113.734	2.31654	7.57107	9.42964
38.9534	114.088	2.23532	9.65367	11.1499
38.9569	114.441	2.27775	12.2554	13.6376
38.9594	114.794	2.43012	15.1382	16.5321
38.9609	115.147	2.68598	21.3063	22.6009
38.9614	115.5	2.9597	31.2778	32.232
38.9609	115.853	3.13835	39.5976	39.9818
38.9594	116.206	3.24915	43.603	43.4962
38.9569	116.559	3.28819	43.2883	43.0006
38.9534	116.912	3.16426	38.9379	38.806
38.9489	117.266	2.90409	29.9532	30.1173
38.9434	117.618	3.07578	22.1083	22.8596
38.9369	117.971	3.53734	18.0371	19.4019
38.9294	118.324	3.50952	15.9179	17.5033
38.9209	118.677	3.43169	14.3409	16.0798
38.9114	119.03	3.37418	13.2597	15.1276
38.9009	119.382	3.34478	12.4865	14.4663
38.8894	119.735	3.34158	11.8874	13.9696
38.8769	120.087	3.36485	11.3521	13.5402
38.8634	120.44	3.40967	10.7363	13.0602
38.8489	120.792	3.46193	9.97355	12.4811
38.8334	121.144	3.50298	9.11876	11.8267
38.8169	121.496	3.46328	8.15138	11.0616
38.7994	121.847	3.27084	7.03903	10.1141
38.7809	122.199	2.98386	5.95765	9.19756
38.7615	122.55	2.68433	5.07816	8.42841
38.741	122.901	2.40189	4.35592	7.50354
38.7195	123.252	2.17841	3.89254	6.46283
38.9933	107.719	1.57207	2.59203	4.5586
39.0148	108.072	1.62506	2.70388	4.92327
39.0353	108.424	1.69609	2.85608	5.08335
39.0549	108.777	1.74946	2.9192	5.42897
39.0734	109.129	1.77107	2.89012	5.59896
39.091	109.482	1.76088	2.91922	5.52005
39.1075	109.835	1.72734	3.25617	5.69314
39.1231	110.189	1.6675	3.9802	6.07257
39.1376	110.542	1.64194	4.9699	6.81846
39.1512	110.896	1.72082	5.53067	7.34834
39.1637	111.249	1.88527	5.05801	7.33296
39.1752	111.603	1.98631	4.21354	7.37793
39.1858	111.957	1.95692	4.04979	7.4906
39.1953	112.311	1.90803	4.8525	7.94716
39.2039	112.665	1.88579	6.32754	8.58265
39.2114	113.019	1.99763	7.03803	8.78177
39.2179	113.374	2.16407	6.73499	8.56793
39.2234	113.728	2.18067	6.69787	8.4945
39.2279	114.082	2.11726	7.42435	8.9494
39.2315	114.437	2.12114	8.5417	9.89531
39.234	114.791	2.15292	9.85819	11.166
39.2355	115.146	2.22199	12.8971	14.1002
39.236	115.5	2.42819	20.1756	21.1919
39.2355	115.854	2.67763	30.0811	30.6514
39.234	116.209	2.86636	38.8045	38.728
39.2315	116.563	2.95352	44.0327	43.5561
39.2279	116.918	2.86128	43.2053	42.7461
39.2234	117.272	2.64252	35.4831	35.3887
39.2179	117.626	2.94177	28.714	29.1848
39.2114	117.981	3.43321	20.6752	21.8945
39.2039	118.335	3.38887	19.6033	20.9324
39.1953	118.689	3.39199	15.845	17.5013
39.1858	119.043	3.34948	13.9301	15.7621
39.1752	119.397	3.317	12.5334	14.5389
39.1637	119.751	3.3051	11.7355	13.8798
39.1512	120.104	3.32537	11.2664	13.529
39.1376	120.458	3.37799	10.8676	13.2438
39.1231	120.811	3.44408	10.3285	12.8168
39.1075	121.165	3.5031	9.58248	12.2002
39.091	121.518	3.48527	8.59763	11.3818
39.0734	121.871	3.27609	7.47488	10.2912
39.0549	122.223	2.99659	6.25624	9.44478
39.0353	122.576	2.67852	5.28465	8.71977
39.0148	122.928	2.36645	4.49005	7.78106
38.9933	123.281	2.13513	3.99971	6.53314
39.2669	107.691	1.48182	2.25009	3.83044
39.2886	108.044	1.55195	2.45003	4.64979
39.3092	108.398	1.63274	2.61994	4.87691
39.3287	108.752	1.67173	2.65553	5.07826
39.3474	109.106	1.67619	2.65173	5.18414
39.365	109.46	1.67095	2.79785	5.39843
39.3816	109.815	1.64147	3.19594	5.71372
39.3972	110.169	1.58766	3.9152	6.07911
39.4118	110.524	1.54767	4.86668	6.69894
39.4254	110.879	1.60614	5.66078	7.37808
39.4379	111.234	1.74594	5.32192	7.33439
39.4495	111.589	1.86628	4.62237	7.3672
39.4601	111.944	1.893	4.49421	7.52714
39.4697	112.3	1.85848	5.44297	8.17629
39.4782	112.655	1.80118	6.76465	8.74351
39.4858	113.01	1.83814	7.42458	8.86374
39.4923	113.366	1.95584	7.26372	8.68791
39.4979	113.722	2.04762	6.92674	8.55487
39.5024	114.077	2.03817	7.04521	8.58489
39.5059	114.433	2.044	7.55185	8.97203
39.5085	114.788	2.04357	7.88494	9.30065
39.51	115.144	1.96177	8.43767	9.71341
39.5105	115.5	2.02655	11.7963	12.8965
39.51	115.856	2.18668	19.2592	20.0303
39.5085	116.212	2.42868	31.5375	31.6649
39.5059	116.567	2.59307	42.6771	42.1479
39.5024	116.923	2.59947	45.7848	45.0832
39.4979	117.278	2.56316	41.1363	40.7789
39.4923	117.634	2.69773	35.1788	35.3625
39.4858	117.99	2.92287	31.8236	32.4332
39.4782	118.345	3.00141	30.4326	31.3239
39.4697	118.7	3.01332	25.9818	27.2232
39.4601	119.056	3.03404	19.7247	21.2383
39.4495	119.411	3.18129	13.5932	15.5263
39.4379	119.766	3.20661	12.0145	14.1608
39.4254	120.121	3.25474	11.3444	13.6408
39.4118	120.476	3.33226	10.9656	13.3698
39.3972	120.831	3.41581	10.5506	13.0337
39.3816	121.185	3.48311	9.92184	12.4866
39.365	121.54	3.47134	8.97299	11.6455
39.3474	121.894	3.24863	7.93862	10.4675
39.3287	122.248	2.96326	6.76973	9.59255
39.3092	122.602	2.65503	5.51898	8.96343
39.2886	122.956	2.26345	4.5011	7.96985
39.2669	123.309	1.96901	3.89497	6.25892
39.5405	107.662	1.33318	1.83843	3.22711
39.5622	108.017	1.45374	2.17923	4.25559
39.5829	108.372	1.54446	2.39005	4.54623
39.6026	108.727	1.5856	2.44664	4.64391
39.6212	109.083	1.61378	2.52881	4.67104
39.6389	109.438	1.62059	2.84606	5.11973
39.6555	109.794	1.59898	3.5162	5.96078
39.6712	110.15	1.54013	4.3315	6.56809
39.6858	110.506	1.48715	5.15046	7.04959
39.6995	110.862	1.52748	5.95155	7.62387
39.7121	111.218	1.64394	6.04936	7.77318
39.7237	111.575	1.75409	5.45266	7.67295
39.7343	111.931	1.814	5.06516	7.68869
39.7439	112.288	1.79421	5.5728	8.08457
39.7525	112.644	1.72211	6.37741	8.44937
39.7601	113.001	1.69908	7.28627	8.75162
39.7667	113.358	1.78175	8.10766	9.3058
39.7722	113.715	1.87533	7.84515	9.16928
39.7768	114.072	1.88732	7.67694	9.02347
39.7803	114.429	1.90286	7.91857	9.23219
39.7829	114.786	1.95991	7.80468	9.19664
39.7844	115.143	1.92641	7.19898	8.64841
39.7849	115.5	1.84629	7.85039	9.09932
39.7844	115.857	1.833	11.9477	12.9506
39.7829	116.214	1.91687	22.5053	22.8189
39.7803	116.571	2.14664	36.6049	36.2042
39.7768	116.928	2.2102	41.2486	40.6761
39.7722	117.285	2.24781	37.8368	37.6945
39.7667	117.642	2.33008	34.4294	34.7549
39.7601	117.999	2.45708	35.4406	36.0116
39.7525	118.356	2.51789	36.1018	36.8597
39.7439	118.712	2.51855	32.5763	33.6012
39.7343	119.069	2.6209	24.0761	25.4045
39.7237	119.425	2.91641	15.0711	16.9495
39.7121	119.782	3.00365	12.5803	14.6959
39.6995	120.138	3.1	11.5696	13.8716
39.6858	120.494	3.21381	11.0582	13.4649
39.6712	120.85	3.32803	10.6645	13.1289
39.6555	121.206	3.41278	10.1262	12.6448
39.6389	121.562	3.33822	9.06748	11.5578
39.6212	121.917	3.15569	8.12444	10.498
39.6026	122.273	2.89045	7.11831	9.69752
39.5829	122.628	2.50896	5.64224	8.8607
39.5622	122.983	2.13961	4.41531	7.94912
39.5405	123.338	1.82274	3.71595	6.06932
39.814	107.633	1.23756	1.62426	2.87496
39.8358	107.989	1.34114	1.91673	3.84541
39.8565	108.346	1.44598	2.17105	4.22421
39.8763	108.702	1.51881	2.31859	4.43743
39.895	109.059	1.56978	2.52648	4.51029
39.9127	109.416	1.5735	3.00809	5.11994
39.9294	109.773	1.54539	3.99384	6.58434
39.9451	110.13	1.48283	5.17723	7.41614
39.9598	110.487	1.45931	6.14227	8.00793
39.9735	110.845	1.49393	6.86997	8.52016
39.9862	111.202	1.5693	7.39302	8.85665
39.9979	111.56	1.63927	6.82491	8.50022
40.0085	111.918	1.69131	6.0847	8.16254
40.0181	112.276	1.69675	5.98584	8.19823
40.0267	112.634	1.64895	6.10813	8.18746
40.0344	112.992	1.56744	6.68587	8.34395
40.041	113.35	1.64575	8.96959	10.1719
40.0465	113.708	1.69444	9.38218	10.4548
40.0511	114.067	1.70799	9.02236	10.1244
40.0547	114.425	1.74661	8.76041	9.91293
40.0572	114.783	1.83929	8.19307	9.47242
40.0587	115.142	1.88336	7.43996	8.86492
40.0592	115.5	1.77526	7.18001	8.47181
40.0587	115.858	1.6777	9.11584	10.1699
40.0572	116.217	1.61308	14.2783	14.9382
40.0547	116.575	1.66288	23.1909	23.4609
40.0511	116.933	1.76683	27.8662	28.0995
40.0465	117.292	1.85818	26.192	26.8366
40.041	117.65	1.92947	25.4091	26.4063
40.0344	118.008	1.99968	27.4987	28.5726
40.0267	118.366	2.04774	29.0067	30.1203
40.0181	118.724	2.0786	27.8236	28.9867
40.0085	119.082	2.21882	22.305	23.6902
39.9979	119.44	2.40798	16.5266	18.1733
39.9862	119.798	2.5534	13.3492	15.2121
39.9735	120.155	2.82557	11.577	13.868
39.9598	120.513	2.97989	10.867	13.2991
39.9451	120.87	3.11627	10.4091	12.8846
39.9294	121.227	3.21844	9.92411	12.4228
39.9127	121.584	3.23011	9.11904	11.6862
39.895	121.941	3.04971	8.02958	10.5155
39.8763	122.298	2.80659	7.01036	9.65716
39.8565	122.654	2.39912	5.59553	8.78868
39.8358	123.011	1.90078	4.0561	7.39924
39.814	123.367	1.59387	3.07068	4.63901
40.0874	107.604	1.19422	1.54612	2.66524
40.1093	107.962	1.25147	1.72916	3.42764
40.1301	108.319	1.35624	2.00127	4.03817
40.1499	108.677	1.44256	2.24235	4.53965
40.1687	109.035	1.49068	2.62312	4.9276
40.1865	109.393	1.48635	3.40298	5.84975
40.2032	109.752	1.45295	5.12272	7.50778
40.219	110.11	1.41835	6.91248	8.74077
40.2337	110.469	1.4299	7.71698	9.27011
40.2475	110.828	1.47289	8.18029	9.63512
40.2602	111.186	1.51779	8.65496	9.99831
40.2719	111.546	1.56472	8.44936	9.86098
40.2826	111.905	1.61121	7.90199	9.52139
40.2922	112.264	1.63611	7.26825	9.10917
40.3009	112.623	1.61193	6.81404	8.74704
40.3085	112.983	1.56496	7.50341	9.33958
40.3151	113.342	1.5728	9.42959	10.9042
40.3207	113.702	1.57739	9.69798	10.9489
40.3253	114.061	1.56803	9.49245	10.6486
40.3289	114.421	1.60682	9.09641	10.2275
40.3314	114.781	1.66904	8.31932	9.50788
40.3329	115.14	1.69871	7.63454	8.89224
40.3335	115.5	1.67595	7.36598	8.62385
40.3329	115.86	1.58938	7.76728	8.95178
40.3314	116.219	1.46031	9.24285	10.4581
40.3289	116.579	1.38592	12.1719	13.4575
40.3253	116.939	1.43538	14.4473	15.7802
40.3207	117.298	1.55975	14.6342	16.2249
40.3151	117.658	1.61131	15.0156	16.8483
40.3085	118.017	1.60522	16.489	18.3709
40.3009	118.377	1.61468	17.761	19.6365
40.2922	118.736	1.70808	17.8593	19.7084
40.2826	119.095	1.88793	16.3945	18.235
40.2719	119.454	2.07633	14.1856	16.0712
40.2602	119.814	2.16477	12.3741	14.2337
40.2475	120.172	2.31228	11.055	13.0621
40.2337	120.531	2.62643	10.2534	12.676
40.219	120.89	2.79545	9.68224	12.1972
40.2032	121.248	2.90551	9.1848	11.7189
40.1865	121.607	2.96841	8.62343	11.2273
40.1687	121.965	2.96924	7.89712	10.6344
40.1499	122.323	2.72349	6.86452	9.62707
40.1301	122.681	2.35766	5.57963	8.78292
40.1093	123.038	1.85397	4.06694	7.38755
40.0874	123.396	1.5593	3.05999	4.46726
40.3608	107.575	1.1655	1.55607	2.64034
40.3826	107.934	1.21745	1.74186	3.64269
40.4036	108.293	1.30963	2.03349	4.54179
40.4234	108.652	1.38582	2.36893	5.22398
40.4423	109.011	1.41029	2.98633	5.99323
40.4601	109.371	1.40113	4.77762	7.42133
40.477	109.73	1.38525	8.03474	9.76722
40.4928	110.09	1.41765	10.0122	11.3136
40.5076	110.45	1.45975	9.17133	10.6564
40.5213	110.81	1.48385	8.71427	10.2686
40.5341	111.17	1.49816	9.70727	11.1055
40.5458	111.531	1.53654	10.8195	12.066
40.5565	111.891	1.59251	10.4154	11.7467
40.5662	112.252	1.62159	9.05454	10.6501
40.5749	112.612	1.58863	7.97719	9.77129
40.5826	112.973	1.53386	7.8755	9.6563
40.5892	113.334	1.5155	8.35775	10.0566
40.5948	113.695	1.51193	8.43503	10.0531
40.5994	114.056	1.46992	8.92502	10.3894
40.603	114.417	1.48436	8.95932	10.2424
40.6056	114.778	1.52028	8.19882	9.45078
40.6071	115.139	1.54952	7.369	8.71274
40.6076	115.5	1.57048	6.69749	8.1936
40.6071	115.861	1.47552	6.09532	7.6926
40.6056	116.222	1.31828	6.18239	8.06033
40.603	116.583	1.18909	6.87665	9.07653
40.5994	116.944	1.17098	7.38018	9.62457
40.5948	117.305	1.28005	8.21696	10.5047
40.5892	117.666	1.32726	8.87452	11.2812
40.5826	118.027	1.27049	9.41089	11.8898
40.5749	118.388	1.27502	9.98671	12.5762
40.5662	118.748	1.39732	10.8649	13.487
40.5565	119.109	1.55872	11.2764	13.7917
40.5458	119.469	1.74638	11.0124	13.3688
40.5341	119.83	1.83951	10.4427	12.5738
40.5213	120.19	1.88273	9.83597	11.7907
40.5076	120.55	2.07136	9.34375	11.382
40.4928	120.91	2.38385	8.87871	11.3261
40.477	121.27	2.5529	8.33755	10.9019
40.4601	121.629	2.66168	7.88969	10.5481
40.4423	121.989	2.71791	7.3848	10.1689
40.4234	122.348	2.52375	6.53343	9.28881
40.4036	122.707	2.29073	5.55501	8.70785
40.3826	123.066	1.93173	4.33253	7.56409
40.3608	123.425	1.59771	3.31008	4.80972
40.634	107.545	1.17673	1.92574	3.98816
40.6559	107.905	1.23657	2.11957	4.80126
40.6769	108.266	1.29713	2.41261	5.27284
40.6968	108.626	1.34994	2.8191	5.86464
40.7158	108.987	1.35707	3.66096	6.91354
40.7337	109.348	1.36313	6.25421	8.91354
40.7505	109.709	1.3892	10.0899	11.8193
40.7664	110.07	1.44119	10.5503	12.1608
40.7812	110.431	1.49351	8.22941	10.3689
40.7951	110.793	1.50151	7.35877	9.60665
40.8079	111.154	1.49435	9.29735	11.0702
40.8197	111.516	1.53271	12.2931	13.4949
40.8304	111.878	1.5816	11.8823	13.1296
40.8402	112.24	1.60402	9.73791	11.376
40.8488	112.602	1.58699	7.78842	9.77457
40.8565	112.964	1.52651	7.07817	9.06961
40.8632	113.326	1.45755	7.53744	9.3605
40.8688	113.688	1.41934	8.05821	9.81833
40.8734	114.05	1.38598	8.52457	10.2234
40.877	114.413	1.39695	8.48649	10.0598
40.8796	114.775	1.44616	7.76323	9.32399
40.8811	115.138	1.48967	6.69926	8.45181
40.8816	115.5	1.4889	5.63916	7.58096
40.8811	115.862	1.39749	4.8494	6.89333
40.8796	116.225	1.25533	4.49904	6.84562
40.877	116.587	1.11596	4.54058	7.24796
40.8734	116.95	1.03986	4.59857	7.47176
40.8688	117.312	1.0616	5.1883	8.06514
40.8632	117.674	1.0887	5.89893	8.76204
40.8565	118.036	1.06407	6.05518	9.06694
40.8488	118.398	1.08546	6.03604	9.34246
40.8402	118.76	1.1694	6.74338	10.1128
40.8304	119.122	1.26208	7.61168	10.7029
40.8197	119.484	1.39481	8.37763	11.0579
40.8079	119.846	1.52021	8.65429	11.0159
40.7951	120.207	1.594	8.60851	10.7375
40.7812	120.569	1.69453	8.55447	10.4773
40.7664	120.93	1.91717	8.32035	10.2916
40.7505	121.291	2.21687	7.79732	10.215
40.7337	121.652	2.3842	7.36969	9.98705
40.7158	122.013	2.47557	6.97497	9.71965
40.6968	122.374	2.3187	6.40985	9.00795
40.6769	122.734	2.15763	5.5224	8.45164
40.6559	123.095	1.95538	4.56673	7.59369
40.634	123.455	1.69058	3.63828	5.16114
40.9071	107.516	1.25465	2.45394	4.94501
40.9291	107.877	1.26008	2.53075	5.87442
40.9502	108.239	1.27689	2.87068	6.10601
40.9702	108.6	1.28919	3.21497	6.59911
40.9892	108.963	1.30221	4.04808	7.28142
41.0071	109.325	1.34276	6.07173	8.73071
41.0241	109.687	1.38165	8.21269	10.3685
41.04	110.049	1.43093	8.19369	10.3772
41.0549	110.412	1.47429	6.38651	9.14855
41.0687	110.775	1.46704	5.45661	8.48384
41.0816	111.138	1.44727	6.99806	9.55175
41.0934	111.501	1.48508	9.9389	11.807
41.1042	111.864	1.5401	10.0426	11.7217
41.1139	112.228	1.56518	8.17023	10.2581
41.1227	112.591	1.56328	6.23267	8.7119
41.1304	112.954	1.50865	5.68187	8.08701
41.1371	113.318	1.41189	6.65386	8.75375
41.1427	113.681	1.33851	7.8431	9.84172
41.1474	114.045	1.32484	7.81438	9.86267
41.1509	114.409	1.34444	7.38171	9.46976
41.1535	114.772	1.37945	6.83144	8.96308
41.1551	115.136	1.42213	5.93943	8.2705
41.1556	115.5	1.41128	4.88913	7.36855
41.1551	115.864	1.33197	4.03468	6.48847
41.1535	116.228	1.23047	3.60717	6.26214
41.1509	116.591	1.11947	3.58355	6.62094
41.1474	116.955	1.02447	3.5079	6.93168
41.1427	117.319	0.983587	3.55086	7.03395
41.1371	117.682	0.963654	3.70539	7.18257
41.1304	118.046	0.984877	3.76267	7.45486
41.1227	118.409	1.01149	3.72728	7.58216
41.1139	118.772	1.04945	4.19029	8.02335
41.1042	119.136	1.08537	5.02844	8.51757
41.0934	119.499	1.15482	6.15823	9.02599
41.0816	119.862	1.26849	6.9041	9.41559
41.0687	120.225	1.38005	7.40095	9.71748
41.0549	120.588	1.48689	7.77405	9.82006
41.04	120.951	1.62694	7.90325	9.6609
41.0241	121.313	1.77331	7.50914	9.30867
41.0071	121.675	1.96805	7.26877	9.29534
40.9892	122.037	2.08291	7.08839	9.23508
40.9702	122.4	2.1043	6.52317	8.78656
40.9502	122.761	2.02307	5.66418	8.24143
40.9291	123.123	1.82968	4.5637	7.42026
40.9071	123.484	1.44104	3.0294	4.09822
41.1801	107.486	1.22864	2.26014	4.39445
41.2022	107.848	1.24284	2.37178	5.78146
41.2233	108.211	1.24774	2.76311	6.32903
41.2433	108.575	1.24697	3.14736	6.88335
41.2624	108.938	1.26468	3.71063	7.18371
41.2804	109.301	1.30973	4.66519	7.65408
41.2974	109.665	1.3414	5.57827	8.23218
41.3134	110.029	1.3683	5.81094	8.50535
41.3284	110.393	1.39295	5.0024	7.9709
41.3422	110.757	1.38918	4.32424	7.5652
41.3551	111.121	1.37046	4.88077	8.03
41.367	111.486	1.39413	6.25589	9.02497
41.3778	111.85	1.45532	6.59721	9.22904
41.3876	112.215	1.49113	5.77331	8.624
41.3964	112.58	1.48375	4.86928	7.88607
41.4041	112.945	1.44634	4.5273	7.5385
41.4108	113.31	1.37492	5.22512	8.04534
41.4165	113.675	1.29326	6.48956	8.98766
41.4211	114.04	1.2554	6.64478	9.12633
41.4248	114.405	1.26537	6.2268	8.84432
41.4273	114.77	1.29296	5.70427	8.46014
41.4289	115.135	1.31486	5.14394	8.05993
41.4294	115.5	1.31572	4.44145	7.45721
41.4289	115.865	1.28884	3.6547	6.68218
41.4273	116.23	1.21884	3.12884	6.2161
41.4248	116.595	1.12155	2.98797	6.50335
41.4211	116.96	1.03352	2.84961	6.6733
41.4165	117.325	0.978531	2.69958	6.56236
41.4108	117.69	0.968921	2.69654	6.73981
41.4041	118.055	1.00511	2.71318	6.83726
41.3964	118.42	1.0385	2.6609	6.58263
41.3876	118.785	1.03907	2.9008	6.74031
41.3778	119.15	1.02978	3.72967	7.34914
41.367	119.514	1.06431	4.78456	7.78303
41.3551	119.879	1.12835	5.47747	8.12895
41.3422	120.243	1.21072	6.21259	8.61706
41.3284	120.607	1.31352	6.87474	8.97724
41.3134	120.971	1.43589	7.25731	9.00529
41.2974	121.335	1.50946	7.29705	8.89796
41.2804	121.699	1.69068	7.4492	9.09627
41.2624	122.062	1.84279	7.4086	9.18239
41.2433	122.425	1.94651	6.73017	8.76019
41.2233	122.789	1.87044	5.82069	8.13282
41.2022	123.152	1.63774	4.56234	7.0315
41.1801	123.514	1.36951	3.20436	3.80643
41.4529	107.456	1.14658	1.49121	2.19431
41.4751	107.82	1.19018	1.89713	3.9588
41.4963	108.184	1.21862	2.26145	5.42778
41.5164	108.548	1.21667	2.59683	6.35254
41.5355	108.913	1.24481	2.89716	6.40821
41.5536	109.278	1.28903	3.16425	6.22288
41.5707	109.643	1.30042	3.46967	6.24542
41.5867	110.008	1.29888	3.79077	6.56188
41.6017	110.374	1.30475	3.82471	6.77148
41.6157	110.739	1.30628	3.58265	6.656
41.6286	111.105	1.29444	3.65293	6.8435
41.6405	111.471	1.29687	4.19874	7.53444
41.6513	111.837	1.33975	4.51577	7.91641
41.6612	112.203	1.37581	4.28418	7.7996
41.67	112.569	1.37412	3.96761	7.56047
41.6777	112.935	1.35919	3.81725	7.36319
41.6844	113.301	1.33669	4.12057	7.67562
41.6902	113.668	1.27152	4.89502	8.21232
41.6948	114.034	1.20997	5.1731	8.19811
41.6984	114.4	1.19187	4.98085	8.03237
41.701	114.767	1.20589	4.64905	8.01627
41.7026	115.133	1.21649	4.29022	7.8318
41.7031	115.5	1.21982	3.86728	7.34393
41.7026	115.867	1.22367	3.34519	6.83584
41.701	116.233	1.17272	2.87233	6.57986
41.6984	116.6	1.08531	2.63078	6.78608
41.6948	116.966	1.03062	2.47115	6.6587
41.6902	117.332	1.00364	2.35343	6.60738
41.6844	117.699	0.996957	2.34329	6.78359
41.6777	118.065	1.03496	2.37146	6.86869
41.67	118.431	1.06044	2.30617	6.38677
41.6612	118.797	1.03306	2.46701	6.29519
41.6513	119.163	1.01475	3.26618	6.85042
41.6405	119.529	1.03147	4.1023	7.13982
41.6286	119.895	1.06226	4.55298	7.34576
41.6157	120.261	1.10741	5.1898	7.7093
41.6017	120.626	1.1715	5.85566	8.01881
41.5867	120.992	1.21976	6.24535	8.04269
41.5707	121.357	1.3367	6.7345	8.41766
41.5536	121.722	1.49745	7.10455	8.76782
41.5355	122.087	1.65413	7.08062	8.76796
41.5164	122.452	1.78223	6.54351	8.47926
41.4963	122.816	1.75121	5.65795	7.88796
41.4751	123.18	1.47758	4.40352	6.56968
41.4529	123.544	1.30686	3.30036	3.8348
41.7257	107.425	1.09718	1.2947	1.51407
41.7479	107.79	1.12352	1.50335	2.55463
41.7692	108.156	1.16509	1.77414	3.6509
41.7894	108.522	1.17968	2.00284	4.69948
41.8085	108.888	1.22232	2.19493	5.0873
41.8267	109.254	1.26515	2.36429	5.10269
41.8438	109.621	1.2605	2.42001	4.88858
41.8599	109.987	1.24172	2.62864	5.1803
41.8749	110.354	1.23782	2.96979	5.81284
41.8889	110.721	1.22801	3.00291	5.8246
41.9019	111.088	1.21273	3.02568	5.98914
41.9138	111.456	1.20328	3.26873	6.70847
41.9247	111.823	1.23013	3.43011	7.16813
41.9346	112.19	1.26565	3.37028	7.27233
41.9434	112.558	1.28491	3.39369	7.37398
41.9512	112.925	1.27278	3.38968	7.26781
41.9579	113.293	1.27311	3.50312	7.33227
41.9637	113.661	1.23893	3.78113	7.59782
[truncated: 702 more rows]

## Sheet: Fig. 6d
		so4_conc	so4_err
Beijing	Obs	25.7794	15.8214
Beijing	Experiment I	1.66896	0.55217
Beijing	Experiment II	23.0637	10.3935
Beijing	Experiment III	23.3187	9.6731
Tianjin	Obs	29.7126	6.41502
Tianjin	Experiment I	2.6979	1.0048
Tianjin	Experiment II	35.3928	12.2066
Tianjin	Experiment III	35.3522	11.9827
Tangshan	Obs	35.8793	25.8517
Tangshan	Experiment I	2.53549	1.28714
Tangshan	Experiment II	34.478	16.0195
Tangshan	Experiment III	35.2428	15.8485
Baoding	Obs	30.7445	9.25655
Baoding	Experiment I	3.06505	1.34944
Baoding	Experiment II	31.132	8.82336
Baoding	Experiment III	32.1672	9.50558
Dezhou	Obs	27.872	12.0787
Dezhou	Experiment I	4.67689	1.90757
Dezhou	Experiment II	28.7863	11.3617
Dezhou	Experiment III	29.8231	11.8144
Xinxiang	Obs	36.5584	21.5052
Xinxiang	Experiment I	4.32362	2.01493
Xinxiang	Experiment II	27.7618	16.4841
Xinxiang	Experiment III	28.7108	16.0679

## Sheet: Fig. 6e
	201501			201612			AVG	STD
HMS	0.168563	0.174183	0.344987	0.204701	0.279108	0.326893	0.249739	0.0777357
Sulfate	0.831437	0.825817	0.655013	0.795299	0.720892	0.673107	0.750261	0.0777357
GAS	0.0338954	0.0354032	0.0309424	0.0383895	0.0221776	0.0287893	0.0315996	0.0057087
CLOUD	0	0	0	0	0	0	0	0
H2O2_AW	0.0832462	0.088541	0.00830829	0.0288609	0.00816301	0.0200532	0.0395288	0.0367833
O3_AW	0.00134598	0.000643591	0.00273208	0.00224389	0.00138539	0.00203209	0.0017305	0.000749136
NO2_AW	0.00043556	0.00059839	0.00266063	0.000436214	0.000797418	0.00125085	0.00102984	0.000854873
TMI_AW	0.00043914	0.000600358	0.00188333	0.000482615	0.000849871	0.000906852	0.000860362	0.000535997
Mn_AS	0.880638	0.874213	0.953473	0.929587	0.966627	0.946968	0.925251	0.0389719

## Sheet: Supplementary Fig. 2
Time	Air (mass conc)	Air (geo mean)	Air+Dry (mass conc)	Air+Dry (geo mean)	N2 (mass conc)	N2 (geo mean)
min	μg m^-3	nm	μg m^-3	nm	μg m^-3	nm
0	14.8789	61.8543	17.857	58.9107	6.73123	57.5538
2	16.527	65.3684	17.6952	60.479	6.89114	58.0815
4	17.8015	67.0375	18.0955	61.2144	6.63867	57.603
6	21.4111	70.5073	17.7137	61.0789	6.50874	58.5463
8	23.2671	72.461	17.9804	61.3883	6.8011	58.7239
10	23.1288	74.0108	17.0091	61.7235	7.6832	59.4928
12	23.8048	74.9812	16.4687	61.7764	6.74787	58.6748
14	26.6167	76.5175	18.8148	62.5921	6.45651	59.1534
16	28.3259	79.4651	19.4424	64.4337	7.2669	59.766
18	28.5466	78.8253	18.7335	64.9449	6.90563	59.3568
20	31.1763	80.5347	17.9161	63.7003	7.13511	59.5792
22	29.0532	80.3824	18.2459	63.8388	7.88264	60.7353
24	30.5745	81.2616	18.2533	64.8009	6.99637	60.279
26	30.9059	82.0079	17.6319	65.3383	7.44664	60.6791
28	32.6313	83.1492	18.4462	64.2716	7.51118	61.2683
30	32.9209	83.8168	18.049	64.3767	7.12966	61.2317
32	35.7167	85.5283	18.062	65.1677	6.90384	61.0192
34	35.5001	86.5683	17.1433	65.5746	7.21154	61.6161
36	37.9261	87.1573	18.6847	67.7203	8.44274	62.5336
38	39.0405	87.9999	18.0306	66.9092	7.63383	62.2994
40	37.7134	88.066	19.9685	67.7276	7.81222	62.7843

## Sheet: Supplementary Fig. 3
Time	NaCl+0.41%Mn (mass conc)	NaCl+0.41%Mn (geo mean)	NaCl+1.2%Fe, 0.39% Mn (mass conc)	NaCl+1.2%Fe, 0.39%Mn (geo mean)	NaCl+2.3%Fe, 0.37%Mn (mass conc)	NaCl+2.3%Fe, 0.37%Mn (geo mean)	NaCl+2.4%Fe (mass conc)	NaCl+2.4%Fe (geo mean)
min	μg m^-3	nm	μg m^-3	nm	μg m^-3	nm	μg m^-3	nm
0	16.7252	73.422	13.9793	57.8741	14.0401	56.5343	11.735	56.9693
2	21.0601	79.689	19.4883	67.5356	18.0094	64.0884	9.98403	56.4293
4	25.0877	84.397	23.8131	72.7463	17.5397	66.5805	11.0569	56.8502
6	27.2647	87.11	24.3377	74.7726	18.2583	67.2034	10.2708	56.6134
8	28.911	90.074	27.0716	75.8695	20.4407	67.7614	11.1632	56.5583
10	29.3846	91.422	25.0764	75.8514	19.1172	67.7145	12.5172	56.8876
12	31.8334	93.812	26.7525	76.5851	18.7689	67.9214	11.0794	57.0195
14	32.6207	94.55	25.2524	76.8189	19.0034	67.8808	14.2562	57.4092
16	32.7953	94.621	26.9403	77.4539	20.5445	67.8488	11.9619	57.2378
18	31.7024	95.151	27.6591	77.8939	19.2698	68.3404	12.0088	57.3578
20	33.5788	95.739	28.3849	78.2481	20.6043	68.5775	12.1222	57.4463
22	32.7152	96.019	28.7918	78.402	19.9793	68.5179	10.8731	57.3589
24	33.3638	96.249	28.6724	78.7311	19.5777	69.3248	10.8253	57.0921
26	35.15	96.772	27.6086	78.658	19.916	69.1986	11.6343	57.7593
28	34.2031	96.432	26.5136	78.7891	22.2561	69.7254	13.3913	57.9689
30	36.6498	97.133	29.9707	79.7196	19.5817	69.0589	11.0293	57.6267
32	32.5913	96.729	27.6115	79.1017	22.8541	69.8233	10.5293	57.9718
34	34.413	96.751	27.6479	79.2512	18.8466	69.9031	11.3584	57.7705
36	34.1819	97.346	29.0452	80.1645	22.6298	71.5449	10.2776	57.9863
38	35.4218	98.237	29.1445	80.2035	19.669	70.461	13.2828	58.3529
40	36.0872	98.352	28.5747	80.5199	21.8252	71.3963	11.7405	58.5309

[truncated: 13 more sheets: Supplementary Fig. 4, Supplementary Fig. 7, Supplementary Fig. 8, Supplementary Fig. 9, Supplementary Fig. 10, Supplementary Fig. 11, Supplementary Fig. 12, Supplementary Fig. 14, Supplementary Fig. 15, Supplementary Fig. 16, Supplementary Fig. 17, Supplementary Fig. 18, Supplementary Fig. 19]
